# Supplementary material for: MicroRNA Expression Patterns Reveal a Role of the TGF-β Family Signaling in AML Chemo-Resistance
Source: Cancers (Basel). 2023 Oct 21;15(20):5086. doi: 10.3390/cancers15205086 (PMC10605523; doi:10.3390/cancers15205086)
Supplement: Supplementary file 1 [file cancers-15-05086-s001.zip]

Archive with 5 entries (5 files):
- File S1. WB images.pdf
- File S2_MicroRNAsFoldchanges+FDRs.xlsx
- File S3_MicroRNAs_upregulated in_HL60R+targets.xlsx
- File S4_MicroRNAs_downregulated_in_HL60R+targets.xlsx
- Supplementary Material.pdf
