# Supplementary material for: MicroRNA Expression Patterns Reveal a Role of the TGF-β Family Signaling in AML Chemo-Resistance
Source: Cancers (Basel). 2023 Oct 21;15(20):5086. doi: 10.3390/cancers15205086 (PMC10605523; doi:10.3390/cancers15205086)
Supplement: Supplementary file 1 [file cancers-15-05086-s001.zip › File S2_MicroRNAsFoldchanges+FDRs.xlsx]

## Sheet: Tabelle1
	logFC	logCPM	PValue	FDR
hsa-miR-9-5p	4.57076	9.07539	8.88915e-15	2.30051e-11
hsa-miR-20a-5p	-1.21126	13.7656	1.02592e-11	1.01494e-08
hsa-let-7f-5p	-1.85714	14.3244	1.17651e-11	1.01494e-08
hsa-miR-146a-5p	3.2108	9.29503	4.12961e-11	2.67186e-08
hsa-miR-106a-5p	-1.65019	10.9631	2.48609e-09	1.2868e-06
hsa-miR-196b-5p	5.21485	8.41361	8.97544e-08	3.8714e-05
hsa-miR-1301-3p	7.06882	7.97466	1.49378e-07	5.52271e-05
hsa-miR-223-3p	0.791	14.1893	1.86448e-07	6.0316e-05	logFC below 1.0
hsa-let-7g-5p	-1.28991	13.0752	2.76894e-07	7.96223e-05
hsa-miR-143-3p	6.63823	7.63201	4.62327e-07	0.00011965
hsa-miR-100-5p	3.00403	8.39363	8.1346e-07	0.000191385
hsa-miR-424-5p	-1.7886	9.72233	2.16373e-06	0.000466623
hsa-miR-335-3p	1.70428	9.70078	2.34393e-06	0.000466623
hsa-miR-124-3p	6.57364	7.58464	2.63943e-06	0.000487917
hsa-miR-342-3p	1.46606	11.1528	4.3285e-06	0.000746811
hsa-let-7i-5p	-1.53691	12.1766	7.37071e-06	0.00119221
hsa-miR-21-5p	1.10561	14.2548	1.54478e-05	0.0023517
hsa-miR-15a-5p	-1.57088	9.88961	2.54302e-05	0.00365629
hsa-miR-221-3p	1.13206	14.368	6.35976e-05	0.00866267
hsa-miR-142-3p	-0.905502	12.4711	0.000140618	0.0178118	logFC below 1.0
hsa-miR-671-5p	5.9121	7.11317	0.000144532	0.0178118
hsa-miR-16-5p	-1.23262	13.6242	0.000162013	0.0190586
hsa-miR-339-3p	-2.71241	7.87476	0.000209171	0.0235363
hsa-miR-454-3p	1.19942	9.98437	0.000291207	0.0314018
hsa-miR-29c-3p	-1.61366	8.92025	0.000339986	0.0348492
hsa-miR-19b-3p	-0.667237	14.1758	0.000350108	0.0348492	logFC below 1.0
hsa-miR-23a-3p	0.637461	12.4829	0.000380463	0.036468	logFC below 1.0
hsa-miR-374b-3p	5.80681	7.0458	0.000419313	0.0387565
hsa-miR-92a-3p	-0.773255	16.6872	0.000489146	0.0436521	logFC below 1.0
hsa-miR-3609	-0.707752	13.3013	0.000702515	0.0606036
hsa-miR-7111-5p	5.71479	6.98411	0.00073605	0.0614483
hsa-miR-222-3p	0.81181	14.7194	0.000773485	0.0625556
hsa-miR-576-5p	-5.63289	6.91369	0.000855685	0.0671064
hsa-miR-145-5p	5.59974	6.91338	0.00108212	0.0823686
hsa-miR-374a-5p	-1.07889	9.78124	0.00114358	0.0826793
hsa-miR-223-5p	0.809211	11.638	0.0011648	0.0826793
hsa-miR-20b-5p	-1.72366	8.67689	0.00118205	0.0826793
hsa-let-7d-5p	-2.13289	8.66944	0.00123808	0.0843201
hsa-let-7i-3p	-3.55063	7.11775	0.00186582	0.123814
hsa-miR-18a-5p	-1.07529	9.65606	0.00258811	0.167451
hsa-miR-125a-5p	5.33652	6.75866	0.00296186	0.179917
hsa-miR-1226-3p	5.33652	6.75866	0.00296222	0.179917
hsa-miR-17-5p	-1.17957	12.5031	0.00298935	0.179917
hsa-miR-3620-3p	5.3341	6.75766	0.0032924	0.193653
hsa-miR-450a-5p	-2.52846	7.45461	0.00374141	0.215173
hsa-miR-3653-3p	1.60961	8.70848	0.00432752	0.24347
hsa-miR-340-3p	2.2235	7.58502	0.0044457	0.244797
hsa-miR-30e-5p	-0.74732	14.8764	0.0058556	0.315715
hsa-miR-126-3p	-2.43457	7.39359	0.0068675	0.362716
hsa-miR-142-5p	-1.27346	11.2863	0.00746416	0.386345
hsa-miR-628-3p	5.19882	6.67984	0.00791594	0.401695
hsa-miR-98-5p	-0.936138	9.46275	0.008209	0.408556
hsa-miR-199a-3p	0.752514	10.9339	0.00861609	0.420725
hsa-miR-4517	3.27301	6.98373	0.0101469	0.486301
hsa-miR-7-5p	0.706905	13.738	0.0112552	0.529609
hsa-miR-103a-2-5p	1.83897	7.59017	0.0136389	0.630311
hsa-miR-128-3p	1.38241	9.86593	0.0161122	0.720462
hsa-miR-92b-3p	-1.38337	8.26274	0.0161464	0.720462
hsa-miR-199b-5p	0.526834	11.7345	0.016535	0.7253
hsa-miR-107	0.86335	10.2938	0.0188151	0.811559
hsa-miR-26a-5p	-0.589833	13.2494	0.019402	0.823152
hsa-miR-185-5p	0.903289	9.4223	0.0241301	1
hsa-miR-28-3p	2.07851	7.23573	0.0246985	1
hsa-miR-181b-3p	-2.93381	6.76777	0.0307444	1
hsa-miR-200c-3p	-1.65926	7.63196	0.0312288	1
hsa-miR-10b-5p	2.29013	6.98043	0.0315527	1
hsa-miR-1225-5p	4.62475	6.39759	0.0362079	1
hsa-miR-505-5p	4.62475	6.39759	0.0362092	1
hsa-miR-342-5p	4.6269	6.39863	0.0369422	1
hsa-miR-1307-3p	1.08942	8.63731	0.0395444	1
hsa-let-7b-5p	-1.25304	8.53521	0.0397486	1
hsa-miR-664b-5p	-1.33047	10.0146	0.0401994	1
hsa-miR-3613-5p	-1.95007	7.11541	0.0477602	1
hsa-miR-92a-1-5p	-0.740686	10.4325	0.0547428	1
hsa-miR-6893-5p	5.15299	6.67278	0.0572343	1
hsa-miR-664a-5p	5.15298	6.67278	0.0573844	1
hsa-miR-23b-3p	-0.535345	10.7813	0.0607355	1
hsa-miR-27b-3p	-0.681296	9.51013	0.0616361	1
hsa-miR-30d-5p	-0.290878	14.8294	0.0679426	1
hsa-miR-181a-2-3p	-4.75042	6.40829	0.0694268	1
hsa-miR-6777-5p	5.0624	6.59406	0.0694934	1
hsa-miR-6834-5p	-4.7505	6.40829	0.0695851	1
hsa-miR-421	0.97802	8.63005	0.0697751	1
hsa-miR-5088-5p	-4.60236	6.39199	0.0751443	1
hsa-miR-345-5p	4.8728	6.50061	0.077457	1
hsa-miR-6848-5p	4.59837	6.39447	0.0828565	1
hsa-miR-6866-5p	4.59833	6.39447	0.0830176	1
hsa-miR-19a-3p	0.292657	12.6017	0.0905668	1
hsa-let-7b-3p	2.49722	6.58652	0.0966623	1
hsa-miR-505-3p	0.599313	10.4967	0.10037	1
hsa-miR-6892-5p	4.39487	6.29344	0.107822	1
hsa-miR-191-5p	0.393973	13.2209	0.11283	1
hsa-miR-641	-1.68939	6.98461	0.116549	1
hsa-let-7c-5p	-1.06756	7.97908	0.117991	1
hsa-miR-501-3p	1.8366	6.76047	0.125914	1
hsa-miR-629-5p	1.8447	6.75886	0.129921	1
hsa-miR-30a-3p	3.05335	6.90771	0.130418	1
hsa-miR-502-5p	4.06869	6.17546	0.13312	1
hsa-miR-27b-5p	-4.1077	6.17718	0.133124	1
hsa-miR-1254	4.06643	6.1744	0.134117	1
hsa-miR-500a-5p	-4.11443	6.17995	0.134894	1
hsa-miR-624-5p	-4.11443	6.17995	0.134894	1
hsa-let-7d-3p	-0.92109	8.41445	0.136354	1
hsa-miR-129-1-3p	-2.35793	6.50003	0.138563	1
hsa-miR-148b-3p	-0.335546	11.2039	0.138841	1
hsa-miR-361-5p	0.8807	8.02081	0.139063	1
hsa-miR-129-5p	-2.35268	6.49734	0.139213	1
hsa-miR-151a-5p	-4.08773	6.17165	0.142038	1
hsa-miR-500a-3p	0.883638	8.29547	0.142457	1
hsa-miR-579-5p	4.06034	6.17334	0.143661	1
hsa-miR-3605-5p	4.06033	6.17334	0.143697	1
hsa-miR-3607-5p	-0.999115	8.04573	0.150459	1
hsa-miR-6789-5p	-4.14085	6.18273	0.152508	1
hsa-miR-1227-5p	-4.14094	6.18273	0.152601	1
hsa-miR-6764-5p	-4.14103	6.18273	0.152694	1
hsa-miR-361-3p	0.821261	8.08473	0.155198	1
hsa-miR-671-3p	-1.88638	6.75411	0.168006	1
hsa-miR-340-5p	0.644876	10.2899	0.168265	1
hsa-miR-576-3p	-1.34505	7.06023	0.198491	1
hsa-miR-30a-5p	-0.261953	11.8399	0.198796	1
hsa-miR-93-3p	0.940184	7.59287	0.19895	1
hsa-miR-542-3p	-1.12526	7.34643	0.200712	1
hsa-miR-424-3p	1.03988	7.34874	0.203986	1
hsa-miR-1291	0.347538	18.2512	0.206645	1
hsa-miR-877-5p	1.04459	7.34117	0.212733	1
hsa-miR-183-5p	-1.30314	7.04666	0.213241	1
hsa-let-7a-5p	-0.400369	13.3833	0.214421	1
hsa-miR-15b-3p	1.06473	8.22841	0.221166	1
hsa-miR-29a-3p	-0.76245	8.09101	0.223507	1
hsa-miR-625-3p	-2.10554	6.39783	0.233435	1
hsa-miR-301a-5p	2.03668	6.39614	0.233605	1
hsa-miR-146b-5p	-0.510486	9.71344	0.236143	1
hsa-miR-128-1-5p	-2.09657	6.39615	0.236776	1
hsa-miR-9-3p	2.0427	6.39822	0.23923	1
hsa-miR-330-3p	1.67963	6.67803	0.247567	1
hsa-miR-6087	-0.699882	10.0498	0.252366	1
hsa-miR-4326	-0.921112	7.54544	0.253175	1
hsa-miR-15b-5p	-0.441475	11.8587	0.255997	1
hsa-miR-16-1-3p	-3.71721	6.04997	0.258435	1
hsa-miR-98-3p	-3.71721	6.04997	0.258436	1
hsa-miR-3940-3p	-3.70844	6.04717	0.261955	1
hsa-miR-6734-5p	-3.70844	6.04717	0.26196	1
hsa-miR-29b-1-5p	3.67742	6.04846	0.262328	1
hsa-miR-3146	3.67741	6.04846	0.262334	1
hsa-miR-139-5p	3.67741	6.04846	0.262341	1
hsa-miR-3909	3.68691	6.05168	0.262943	1
hsa-miR-6803-3p	3.68692	6.05168	0.262952	1
hsa-miR-6516-5p	3.68692	6.05168	0.262961	1
hsa-miR-4707-3p	3.68692	6.05168	0.26297	1
hsa-miR-106b-3p	0.417172	9.5013	0.275274	1
hsa-miR-15a-3p	-0.672633	9.42582	0.282088	1
hsa-miR-199b-3p	0.375449	9.73143	0.293868	1
hsa-miR-99a-5p	-0.420344	10.1365	0.295238	1
hsa-miR-140-5p	-1.63695	7.41711	0.295467	1
hsa-miR-3651	2.06927	6.39926	0.299636	1
hsa-miR-301b-3p	-1.40137	6.84747	0.300794	1
hsa-miR-125b-5p	-0.465839	9.26885	0.3052	1
hsa-miR-941	0.790872	7.76692	0.307321	1
hsa-miR-769-5p	1.43163	6.5945	0.313744	1
hsa-miR-378d	-0.90291	7.39354	0.315198	1
hsa-miR-186-5p	0.369371	12.5724	0.337077	1
hsa-miR-501-5p	-1.5436	6.59679	0.341825	1
hsa-miR-942-5p	0.45185	8.52234	0.347376	1
hsa-miR-197-3p	0.543392	8.17723	0.351458	1
hsa-miR-194-5p	0.470662	8.59226	0.357019	1
hsa-miR-33a-3p	0.73529	7.49468	0.381925	1
hsa-miR-4521	-0.334117	11.262	0.383103	1
hsa-miR-27a-3p	-0.325076	9.68426	0.387485	1
hsa-miR-378a-5p	1.73109	6.28881	0.389786	1
hsa-miR-130b-5p	-0.510191	8.38971	0.391695	1
hsa-miR-28-5p	-0.997161	6.91464	0.412891	1
hsa-miR-26a-2-3p	-1.83097	6.29853	0.417159	1
hsa-miR-181a-5p	-0.215647	14.8082	0.418662	1
hsa-miR-7974	-0.347053	9.09498	0.420286	1
hsa-miR-181b-5p	0.14514	13.796	0.433024	1
hsa-miR-30b-5p	-0.534499	8.57863	0.441	1
hsa-miR-301a-3p	0.581532	7.54287	0.449805	1
hsa-miR-335-5p	0.268622	10.6398	0.452942	1
hsa-miR-1304-5p	0.77188	7.05048	0.456138	1
hsa-miR-33a-5p	1.17749	6.50001	0.47167	1
hsa-miR-29c-5p	1.18833	6.49938	0.474327	1
hsa-miR-450b-5p	0.46658	8.29856	0.477909	1
hsa-miR-25-3p	0.21043	11.9176	0.478218	1
hsa-miR-652-3p	0.679869	7.1748	0.487346	1
hsa-miR-21-3p	1.00145	7.11129	0.497393	1
hsa-miR-1244	-3.18864	5.91357	0.505708	1
hsa-miR-663a	-3.18864	5.91357	0.505709	1
hsa-miR-500b-5p	-3.18864	5.91357	0.50571	1
hsa-miR-573	3.15214	5.9127	0.505714	1
hsa-miR-579-3p	3.15214	5.9127	0.505714	1
hsa-miR-582-5p	3.15214	5.9127	0.505715	1
hsa-miR-3692-3p	-3.18175	5.91075	0.506706	1
hsa-miR-7111-3p	-3.18175	5.91075	0.506706	1
hsa-miR-1255a	-3.18175	5.91075	0.506707	1
hsa-miR-1306-3p	-3.18175	5.91075	0.506708	1
hsa-miR-155-3p	-3.18175	5.91075	0.506709	1
hsa-let-7c-3p	-3.18175	5.91075	0.506709	1
hsa-miR-6810-5p	-3.18175	5.91075	0.50671	1
hsa-miR-744-3p	-3.18175	5.91075	0.506711	1
hsa-miR-135a-5p	-3.18175	5.91075	0.506712	1
hsa-miR-615-5p	-3.18175	5.91075	0.506712	1
hsa-miR-6735-5p	-3.18175	5.91075	0.506713	1
hsa-miR-6723-5p	-3.18174	5.91075	0.506714	1
hsa-miR-3202	3.1495	5.91161	0.506778	1
hsa-miR-6842-3p	3.1495	5.91161	0.506779	1
hsa-miR-145-3p	3.1495	5.91161	0.50678	1
hsa-miR-3129-3p	3.1495	5.91161	0.506781	1
hsa-miR-365b-3p	3.1495	5.91161	0.506782	1
hsa-miR-6765-5p	3.1495	5.91161	0.506783	1
hsa-miR-6514-5p	3.1495	5.91161	0.506784	1
hsa-miR-215-5p	3.1495	5.91161	0.506785	1
hsa-miR-4422	3.1495	5.91161	0.506785	1
hsa-miR-31-5p	3.15485	5.91379	0.506886	1
hsa-miR-1229-3p	3.15486	5.91379	0.506887	1
hsa-miR-548o-3p	3.15486	5.91379	0.506888	1
hsa-miR-99b-5p	3.15486	5.91379	0.506889	1
hsa-miR-628-5p	3.15486	5.91379	0.50689	1
hsa-miR-146b-3p	3.15486	5.91379	0.506891	1
hsa-miR-664a-3p	3.15486	5.91379	0.506892	1
hsa-miR-1303	-3.19611	5.9164	0.507042	1
hsa-miR-6516-3p	-3.19611	5.9164	0.507043	1
hsa-miR-141-3p	-3.19611	5.9164	0.507045	1
hsa-miR-92b-5p	-3.19611	5.9164	0.507046	1
hsa-miR-503-5p	-0.539033	7.60027	0.510889	1
hsa-miR-618	0.508987	7.71324	0.515045	1
hsa-miR-18b-5p	-0.979496	6.68131	0.531386	1
hsa-miR-744-5p	-0.971634	6.67402	0.533307	1
hsa-miR-140-3p	0.215027	10.5441	0.543567	1
hsa-miR-130b-3p	0.40175	7.94123	0.556705	1
hsa-miR-660-5p	0.484381	7.49556	0.559655	1
hsa-miR-425-5p	-0.176727	14.5007	0.560272	1
hsa-miR-4721	-1.24527	6.99872	0.572514	1
hsa-miR-590-3p	0.431059	7.5901	0.580891	1
hsa-miR-101-3p	-0.189779	11.3906	0.581771	1
hsa-miR-320b	0.330278	8.64551	0.589569	1
hsa-miR-182-5p	-0.352072	8.31462	0.609318	1
hsa-miR-3653-5p	-0.0704979	15.6269	0.612875	1
hsa-miR-30c-5p	0.11845	13.7874	0.613836	1
hsa-miR-484	0.338464	8.29827	0.626222	1
hsa-miR-10a-5p	-1.41016	6.1759	0.633324	1
hsa-miR-199a-5p	-1.41606	6.17867	0.633654	1
hsa-miR-664b-3p	1.34311	6.17292	0.636843	1
hsa-miR-6877-5p	1.34311	6.17292	0.636849	1
hsa-miR-942-3p	1.34362	6.17887	0.637596	1
hsa-miR-4448	-1.42655	6.18144	0.638427	1
hsa-miR-25-5p	0.274032	8.37418	0.645239	1
hsa-miR-320a	-0.237103	9.81369	0.646537	1
hsa-miR-425-3p	0.395547	7.75784	0.657677	1
hsa-miR-532-5p	0.556786	7.38819	0.665534	1
hsa-miR-16-2-3p	-0.270337	9.39768	0.668662	1
hsa-miR-1246	-0.3027	8.81682	0.668804	1
hsa-let-7e-5p	0.411624	7.34469	0.672349	1
hsa-miR-6724-5p	0.596134	8.81872	0.676611	1
hsa-miR-181c-5p	-0.445975	7.45144	0.688775	1
hsa-miR-1307-5p	0.882247	6.39948	0.698033	1
hsa-miR-2110	0.882247	6.39948	0.698034	1
hsa-miR-1249-3p	0.889471	6.39676	0.699594	1
hsa-miR-374a-3p	-0.265493	9.1753	0.701146	1
hsa-miR-1292-5p	0.884119	6.39365	0.713013	1
hsa-let-7a-3p	-0.383494	7.63716	0.715931	1
hsa-miR-148a-3p	-0.0813332	13.225	0.720522	1
hsa-miR-192-5p	-0.271752	7.77134	0.775381	1
hsa-miR-221-5p	-0.143393	10.6017	0.786485	1
hsa-miR-22-3p	0.273663	8.0323	0.823033	1
hsa-miR-1248	-0.070824	12.8273	0.827799	1
hsa-miR-4420	-0.414851	7.0424	0.834267	1
hsa-miR-7641	0.177396	8.60704	0.84437	1
hsa-miR-181a-3p	0.160579	9.17307	0.845291	1
hsa-let-7f-1-3p	-0.387038	6.84626	0.853085	1
hsa-miR-378c	0.122121	8.97535	0.85851	1
hsa-miR-24-3p	0.0548609	12.3861	0.869298	1
hsa-miR-17-3p	0.059061	11.9164	0.87484	1
hsa-miR-339-5p	-0.214164	7.90779	0.879046	1
hsa-miR-30e-3p	-0.17693	8.17391	0.890085	1
hsa-miR-18a-3p	0.0734108	10.2506	0.91394	1
hsa-miR-26b-5p	0.0365968	11.9396	0.914169	1
hsa-miR-106b-5p	-0.127897	8.76273	0.916517	1
hsa-miR-32-5p	-0.0768555	8.34926	0.923194	1
hsa-miR-29b-3p	0.0783759	8.53362	0.932054	1
hsa-miR-20a-3p	-0.0183605	13.1191	0.951425	1
hsa-miR-93-5p	-0.00335602	13.8891	0.994282	1
hsa-miR-6754-3p	2.30716	5.76138	1	1
hsa-miR-3667-3p	2.30716	5.76138	1	1
hsa-miR-3654	-2.34194	5.7627	1	1
hsa-miR-6777-3p	2.30466	5.76029	1	1
hsa-miR-3615	-0.223561	7.11288	1	1
hsa-miR-3128	-2.33477	5.75985	1	1
hsa-miR-6886-3p	2.30716	5.76138	1	1
hsa-miR-1270	2.30716	5.76138	1	1
hsa-miR-4787-3p	2.30716	5.76138	1	1
hsa-miR-544b	2.30716	5.76138	1	1
hsa-miR-6853-3p	2.30466	5.76029	1	1
hsa-miR-3133	2.30716	5.76138	1	1
hsa-miR-1253	-2.34194	5.7627	1	1
hsa-miR-4804-5p	2.30716	5.76138	1	1
hsa-miR-548am-5p	2.30716	5.76138	1	1
hsa-miR-4746-5p	2.30466	5.76029	1	1
hsa-miR-548l	2.30716	5.76138	1	1
hsa-miR-1976	2.30457	5.76029	1	1
hsa-let-7g-3p	-2.34194	5.7627	1	1
hsa-miR-5100	2.30462	5.76029	1	1
hsa-miR-99a-3p	-2.34194	5.7627	1	1
hsa-miR-943	2.30466	5.76029	1	1
hsa-miR-19a-5p	-2.33398	5.75985	1	1
hsa-miR-1260b	2.30716	5.76138	1	1
hsa-miR-5001-5p	2.30716	5.76138	1	1
hsa-miR-615-3p	2.30466	5.76029	1	1
hsa-let-7f-2-3p	2.30466	5.76029	1	1
hsa-miR-200a-3p	-2.34194	5.7627	1	1
hsa-miR-19b-1-5p	-2.34194	5.7627	1	1
hsa-miR-1306-5p	-2.33482	5.75985	1	1
hsa-miR-204-5p	2.30466	5.76029	1	1
hsa-miR-589-3p	-0.874522	6.04867	1	1
hsa-miR-6882-5p	2.30716	5.76138	1	1
hsa-miR-2355-3p	2.30716	5.76138	1	1
hsa-miR-6515-5p	-0.31754	7.16593	1	1
hsa-miR-548q	-2.34194	5.7627	1	1
hsa-miR-551b-5p	2.30716	5.76138	1	1
hsa-miR-3607-3p	0.488092	6.29598	1	1
hsa-miR-766-3p	-0.888758	6.05427	1	1
hsa-miR-625-5p	0.489178	6.29008	1	1
hsa-miR-4677-3p	2.30716	5.76138	1	1
hsa-miR-3648	2.30716	5.76138	1	1
hsa-miR-191-3p	0.123126	7.92039	1	1
hsa-miR-6731-5p	-2.34194	5.7627	1	1
hsa-miR-6770-5p	-2.33436	5.75985	1	1
hsa-miR-939-5p	2.30716	5.76138	1	1
hsa-miR-125b-2-3p	-0.294713	6.83849	1	1
hsa-miR-5690	-2.34194	5.7627	1	1
hsa-miR-3174	-2.33425	5.75985	1	1
hsa-miR-3618	2.30716	5.76138	1	1
hsa-miR-652-5p	2.30716	5.76138	1	1
hsa-miR-1284	2.30466	5.76029	1	1
hsa-miR-548e-3p	0.819865	6.05018	1	1
hsa-miR-7705	0.219985	6.84384	1	1
hsa-miR-502-3p	0.207346	6.83987	1	1
hsa-miR-362-5p	-0.0129135	8.78201	1	1
hsa-miR-155-5p	0.0033215	10.6904	1	1
hsa-miR-6816-5p	2.30716	5.76138	1	1
hsa-miR-3611	-2.34194	5.7627	1	1
hsa-miR-6751-5p	-2.34194	5.7627	1	1
hsa-miR-3684	-2.34194	5.7627	1	1
hsa-miR-449c-5p	-2.34194	5.7627	1	1
hsa-miR-126-5p	-2.34194	5.7627	1	1
hsa-miR-660-3p	-2.34194	5.7627	1	1
hsa-miR-542-5p	-2.33496	5.75985	1	1
hsa-miR-3138	-2.33491	5.75985	1	1
hsa-miR-378i	-2.33485	5.75985	1	1
hsa-miR-933	-2.33471	5.75985	1	1
hsa-miR-6800-3p	-2.33465	5.75985	1	1
hsa-miR-6786-3p	-2.33454	5.75985	1	1
hsa-miR-1268b	-2.33445	5.75985	1	1
hsa-miR-4510	-2.33417	5.75985	1	1
hsa-miR-1260a	-2.33405	5.75985	1	1
hsa-miR-346	-2.33394	5.75985	1	1
hsa-miR-101-5p	-2.33389	5.75985	1	1
hsa-miR-378f	-2.33377	5.75985	1	1
hsa-miR-4781-5p	2.30716	5.76138	1	1
hsa-miR-760	2.30716	5.76138	1	1
hsa-miR-6747-3p	2.30716	5.76138	1	1
hsa-miR-548k	2.30716	5.76138	1	1
hsa-miR-3177-3p	2.30716	5.76138	1	1
hsa-miR-4751	2.30716	5.76138	1	1
hsa-miR-4429	2.30716	5.76138	1	1
hsa-miR-124-5p	2.30716	5.76138	1	1
hsa-miR-2115-5p	2.30716	5.76138	1	1
hsa-miR-2278	2.30716	5.76138	1	1
hsa-miR-532-3p	2.30716	5.76138	1	1
hsa-miR-4707-5p	2.30466	5.76029	1	1
hsa-miR-7706	2.30466	5.76029	1	1
hsa-miR-940	2.30466	5.76029	1	1
hsa-miR-6511a-3p	2.30466	5.76029	1	1
hsa-miR-5047	2.30466	5.76029	1	1
hsa-miR-4745-3p	2.30466	5.76029	1	1
hsa-miR-26b-3p	2.30466	5.76029	1	1
hsa-miR-4443	2.30466	5.76029	1	1
hsa-miR-7976	2.30466	5.76029	1	1
hsa-miR-194-3p	2.30464	5.76029	1	1
hsa-miR-29b-2-5p	2.30458	5.76029	1	1
hsa-miR-3687	-0.888761	6.05427	1	1
hsa-miR-3143	-0.88876	6.05427	1	1
hsa-miR-548ay-3p	-0.877222	6.0476	1	1
hsa-miR-877-3p	0.819864	6.05018	1	1
hsa-miR-7-1-3p	0.814506	6.04803	1	1
hsa-miR-197-5p	0.812551	6.05297	1	1
hsa-miR-3662	0.80726	6.05082	1	1
hsa-miR-651-5p	-0.588421	6.29515	1	1
hsa-miR-4449	-0.429856	6.50291	1	1
hsa-miR-320c	0.358295	6.49423	1	1
hsa-miR-32-3p	-0.269244	6.83986	1	1
hsa-miR-24-2-5p	0.148947	7.23331	1	1
hsa-miR-6807-5p	0.0754253	6.75768	1	1
hsa-miR-148a-5p	-0.0573595	7.49742	1	1
hsa-miR-454-5p	-0.0555863	6.91897	1	1
hsa-miR-331-3p	-0.0440767	7.18054	1	1
hsa-miR-1226-5p	-0.0437952	6.91738	1	1
hsa-miR-320d	-0.0418446	7.05321	1	1
hsa-miR-331-5p	-0.0398605	6.40074	1	1
hsa-miR-96-5p	-0.0372826	5.91401	1	1
hsa-miR-29a-5p	-0.0372826	5.91401	1	1
hsa-miR-324-5p	-0.0347756	5.91509	1	1
hsa-miR-330-5p	-0.0347756	5.91509	1	1
hsa-miR-30d-3p	-0.0347756	5.91509	1	1
hsa-miR-148b-5p	0.0318575	6.91165	1	1
hsa-miR-181d-5p	-0.0311098	7.17217	1	1
hsa-miR-30c-1-3p	-0.0281088	5.91227	1	1
hsa-miR-324-3p	-0.0281088	5.91227	1	1
hsa-miR-222-5p	-0.0281088	5.91227	1	1
hsa-miR-378a-3p	0.0117413	11.2559	1	1
hsa-miR-27a-5p	-0.011418	6.91067	1	1
hsa-miR-6859-5p	0	5.59105	1	1
hsa-miR-6859-3p	0	5.59105	1	1
hsa-miR-1302	0	5.59105	1	1
hsa-miR-200b-5p	0	5.59105	1	1
hsa-miR-200b-3p	0	5.59105	1	1
hsa-miR-200a-5p	0	5.59105	1	1
hsa-miR-429	0	5.59105	1	1
hsa-miR-6726-5p	0	5.59105	1	1
hsa-miR-6726-3p	0	5.59105	1	1
hsa-miR-6727-5p	0	5.59105	1	1
hsa-miR-6727-3p	0	5.59105	1	1
hsa-miR-6808-5p	0	5.59105	1	1
hsa-miR-6808-3p	0	5.59105	1	1
hsa-miR-4251	0	5.59105	1	1
hsa-miR-551a	0	5.59105	1	1
hsa-miR-4417	0	5.59105	1	1
hsa-miR-4689	0	5.59105	1	1
hsa-miR-4252	0	5.59105	1	1
hsa-miR-6728-5p	0	5.59105	1	1
hsa-miR-6728-3p	0	5.59105	1	1
hsa-miR-34a-5p	0	5.59105	1	1
hsa-miR-34a-3p	0	5.59105	1	1
hsa-miR-5697	0	5.59105	1	1
hsa-miR-1273d	0	5.59105	1	1
hsa-miR-6729-5p	0	5.59105	1	1
hsa-miR-6729-3p	0	5.59105	1	1
hsa-miR-7846-3p	0	5.59105	1	1
hsa-miR-4632-3p	0	5.59105	1	1
hsa-miR-4632-5p	0	5.59105	1	1
hsa-miR-6730-5p	0	5.59105	1	1
hsa-miR-6730-3p	0	5.59105	1	1
hsa-miR-3675-5p	0	5.59105	1	1
hsa-miR-3675-3p	0	5.59105	1	1
hsa-miR-3972	0	5.59105	1	1
hsa-miR-4695-5p	0	5.59105	1	1
hsa-miR-4695-3p	0	5.59105	1	1
hsa-miR-1290	0	5.59105	1	1
hsa-miR-6084	0	5.59105	1	1
hsa-miR-1256	0	5.59105	1	1
hsa-miR-4418	0	5.59105	1	1
hsa-miR-6127	0	5.59105	1	1
hsa-miR-4684-5p	0	5.59105	1	1
hsa-miR-4684-3p	0	5.59105	1	1
hsa-miR-4253	0	5.59105	1	1
hsa-miR-3115	0	5.59105	1	1
hsa-miR-4419a	0	5.59105	1	1
hsa-miR-6731-3p	0	5.59105	1	1
hsa-miR-4425	0	5.59105	1	1
hsa-miR-3917	0	5.59105	1	1
hsa-miR-4254	0	5.59105	1	1
hsa-miR-5585-5p	0	5.59105	1	1
hsa-miR-5585-3p	0	5.59105	1	1
hsa-miR-3605-3p	0	5.59105	1	1
hsa-miR-552-3p	0	5.59105	1	1
hsa-miR-552-5p	0	5.59105	1	1
hsa-miR-4255	0	5.59105	1	1
hsa-miR-6732-5p	0	5.59105	1	1
hsa-miR-6732-3p	0	5.59105	1	1
hsa-miR-5581-5p	0	5.59105	1	1
hsa-miR-5581-3p	0	5.59105	1	1
hsa-miR-3659	0	5.59105	1	1
hsa-miR-6733-5p	0	5.59105	1	1
hsa-miR-6733-3p	0	5.59105	1	1
hsa-miR-6734-3p	0	5.59105	1	1
hsa-miR-6735-3p	0	5.59105	1	1
hsa-miR-6079	0	5.59105	1	1
hsa-miR-5584-5p	0	5.59105	1	1
hsa-miR-5584-3p	0	5.59105	1	1
hsa-miR-4421	0	5.59105	1	1
hsa-miR-6500-5p	0	5.59105	1	1
hsa-miR-6500-3p	0	5.59105	1	1
hsa-miR-761	0	5.59105	1	1
hsa-miR-1273f	0	5.59105	1	1
hsa-miR-5095	0	5.59105	1	1
hsa-miR-1273g-5p	0	5.59105	1	1
hsa-miR-1273g-3p	0	5.59105	1	1
hsa-miR-4781-3p	0	5.59105	1	1
hsa-miR-4711-5p	0	5.59105	1	1
hsa-miR-4711-3p	0	5.59105	1	1
hsa-miR-3116	0	5.59105	1	1
hsa-miR-6068	0	5.59105	1	1
hsa-miR-4794	0	5.59105	1	1
hsa-miR-3671	0	5.59105	1	1
hsa-miR-3117-3p	0	5.59105	1	1
hsa-miR-3117-5p	0	5.59105	1	1
hsa-miR-1262	0	5.59105	1	1
hsa-miR-186-3p	0	5.59105	1	1
hsa-miR-7156-5p	0	5.59105	1	1
hsa-miR-7156-3p	0	5.59105	1	1
hsa-miR-4423-5p	0	5.59105	1	1
hsa-miR-4423-3p	0	5.59105	1	1
hsa-miR-7856-5p	0	5.59105	1	1
hsa-miR-378g	0	5.59105	1	1
hsa-miR-2682-5p	0	5.59105	1	1
hsa-miR-2682-3p	0	5.59105	1	1
hsa-miR-137	0	5.59105	1	1
hsa-miR-553	0	5.59105	1	1
hsa-miR-7852-3p	0	5.59105	1	1
hsa-miR-4256	0	5.59105	1	1
hsa-miR-548ac	0	5.59105	1	1
hsa-miR-6736-5p	0	5.59105	1	1
hsa-miR-6736-3p	0	5.59105	1	1
hsa-miR-5087	0	5.59105	1	1
hsa-miR-6077	0	5.59105	1	1
hsa-miR-6878-5p	0	5.59105	1	1
hsa-miR-6878-3p	0	5.59105	1	1
hsa-miR-4257	0	5.59105	1	1
hsa-miR-554	0	5.59105	1	1
hsa-miR-8083	0	5.59105	1	1
hsa-miR-6737-5p	0	5.59105	1	1
hsa-miR-6737-3p	0	5.59105	1	1
hsa-miR-5698	0	5.59105	1	1
hsa-miR-190b	0	5.59105	1	1
hsa-miR-4258	0	5.59105	1	1
hsa-miR-555	0	5.59105	1	1
hsa-miR-6738-5p	0	5.59105	1	1
hsa-miR-6738-3p	0	5.59105	1	1
hsa-miR-765	0	5.59105	1	1
hsa-miR-4259	0	5.59105	1	1
hsa-miR-5187-5p	0	5.59105	1	1
hsa-miR-5187-3p	0	5.59105	1	1
hsa-miR-4654	0	5.59105	1	1
hsa-miR-556-5p	0	5.59105	1	1
hsa-miR-556-3p	0	5.59105	1	1
hsa-miR-3658	0	5.59105	1	1
hsa-miR-921	0	5.59105	1	1
hsa-miR-1255b-5p	0	5.59105	1	1
hsa-miR-1255b-2-3p	0	5.59105	1	1
hsa-miR-557	0	5.59105	1	1
hsa-miR-3119	0	5.59105	1	1
hsa-miR-1295a	0	5.59105	1	1
hsa-miR-1295b-5p	0	5.59105	1	1
hsa-miR-1295b-3p	0	5.59105	1	1
hsa-miR-214-5p	0	5.59105	1	1
hsa-miR-214-3p	0	5.59105	1	1
hsa-miR-3120-3p	0	5.59105	1	1
hsa-miR-3120-5p	0	5.59105	1	1
hsa-miR-488-5p	0	5.59105	1	1
hsa-miR-488-3p	0	5.59105	1	1
hsa-miR-4424	0	5.59105	1	1
hsa-miR-3121-3p	0	5.59105	1	1
hsa-miR-3121-5p	0	5.59105	1	1
hsa-miR-4426	0	5.59105	1	1
hsa-miR-1278	0	5.59105	1	1
hsa-miR-4735-5p	0	5.59105	1	1
hsa-miR-4735-3p	0	5.59105	1	1
hsa-miR-5191	0	5.59105	1	1
hsa-miR-1231	0	5.59105	1	1
hsa-miR-6739-5p	0	5.59105	1	1
hsa-miR-6739-3p	0	5.59105	1	1
hsa-miR-6740-5p	0	5.59105	1	1
hsa-miR-6740-3p	0	5.59105	1	1
hsa-miR-135b-5p	0	5.59105	1	1
hsa-miR-135b-3p	0	5.59105	1	1
hsa-miR-6769b-5p	0	5.59105	1	1
hsa-miR-6769b-3p	0	5.59105	1	1
hsa-miR-205-5p	0	5.59105	1	1
hsa-miR-205-3p	0	5.59105	1	1
hsa-miR-4260	0	5.59105	1	1
hsa-miR-3122	0	5.59105	1	1
hsa-miR-215-3p	0	5.59105	1	1
hsa-miR-4742-5p	0	5.59105	1	1
hsa-miR-4742-3p	0	5.59105	1	1
hsa-miR-6741-5p	0	5.59105	1	1
hsa-miR-6741-3p	0	5.59105	1	1
hsa-miR-5008-5p	0	5.59105	1	1
hsa-miR-5008-3p	0	5.59105	1	1
hsa-miR-3620-5p	0	5.59105	1	1
hsa-miR-6742-5p	0	5.59105	1	1
hsa-miR-6742-3p	0	5.59105	1	1
hsa-miR-4666a-5p	0	5.59105	1	1
hsa-miR-4666a-3p	0	5.59105	1	1
hsa-miR-1182	0	5.59105	1	1
hsa-miR-4427	0	5.59105	1	1
hsa-miR-4671-5p	0	5.59105	1	1
hsa-miR-4671-3p	0	5.59105	1	1
hsa-miR-4753-5p	0	5.59105	1	1
hsa-miR-4753-3p	0	5.59105	1	1
hsa-miR-1537-3p	0	5.59105	1	1
hsa-miR-1537-5p	0	5.59105	1	1
hsa-miR-4428	0	5.59105	1	1
hsa-miR-3123	0	5.59105	1	1
hsa-miR-4677-5p	0	5.59105	1	1
hsa-miR-3916	0	5.59105	1	1
hsa-miR-3124-5p	0	5.59105	1	1
hsa-miR-3124-3p	0	5.59105	1	1
hsa-miR-5699-3p	0	5.59105	1	1
hsa-miR-5699-5p	0	5.59105	1	1
hsa-miR-6072	0	5.59105	1	1
hsa-miR-6078	0	5.59105	1	1
hsa-miR-3155a	0	5.59105	1	1
hsa-miR-3155b	0	5.59105	1	1
hsa-miR-548ak	0	5.59105	1	1
hsa-miR-4480	0	5.59105	1	1
hsa-miR-4481	0	5.59105	1	1
hsa-miR-4293	0	5.59105	1	1
hsa-miR-1265	0	5.59105	1	1
hsa-miR-511-5p	0	5.59105	1	1
hsa-miR-511-3p	0	5.59105	1	1
hsa-miR-4675	0	5.59105	1	1
hsa-miR-1915-5p	0	5.59105	1	1
hsa-miR-1915-3p	0	5.59105	1	1
hsa-miR-603	0	5.59105	1	1
hsa-miR-8086	0	5.59105	1	1
hsa-miR-604	0	5.59105	1	1
hsa-miR-938	0	5.59105	1	1
hsa-miR-7162-5p	0	5.59105	1	1
hsa-miR-7162-3p	0	5.59105	1	1
hsa-miR-4683	0	5.59105	1	1
hsa-miR-3156-5p	0	5.59105	1	1
hsa-miR-3156-3p	0	5.59105	1	1
hsa-miR-4294	0	5.59105	1	1
hsa-miR-605-5p	0	5.59105	1	1
hsa-miR-605-3p	0	5.59105	1	1
hsa-miR-548f-3p	0	5.59105	1	1
hsa-miR-548f-5p	0	5.59105	1	1
hsa-miR-3924	0	5.59105	1	1
hsa-miR-1296-5p	0	5.59105	1	1
hsa-miR-1296-3p	0	5.59105	1	1
hsa-miR-7151-5p	0	5.59105	1	1
hsa-miR-7151-3p	0	5.59105	1	1
hsa-miR-7152-5p	0	5.59105	1	1
hsa-miR-7152-3p	0	5.59105	1	1
hsa-miR-4676-5p	0	5.59105	1	1
hsa-miR-4676-3p	0	5.59105	1	1
hsa-miR-606	0	5.59105	1	1
hsa-miR-4678	0	5.59105	1	1
hsa-miR-4679	0	5.59105	1	1
hsa-miR-3157-5p	0	5.59105	1	1
hsa-miR-3157-3p	0	5.59105	1	1
hsa-miR-607	0	5.59105	1	1
hsa-miR-1287-5p	0	5.59105	1	1
hsa-miR-1287-3p	0	5.59105	1	1
hsa-miR-4685-5p	0	5.59105	1	1
hsa-miR-4685-3p	0	5.59105	1	1
hsa-miR-6507-5p	0	5.59105	1	1
hsa-miR-6507-3p	0	5.59105	1	1
hsa-miR-608	0	5.59105	1	1
hsa-miR-3158-3p	0	5.59105	1	1
hsa-miR-3158-5p	0	5.59105	1	1
hsa-miR-936	0	5.59105	1	1
hsa-miR-609	0	5.59105	1	1
hsa-miR-4482-5p	0	5.59105	1	1
hsa-miR-4482-3p	0	5.59105	1	1
hsa-miR-4680-5p	0	5.59105	1	1
hsa-miR-4680-3p	0	5.59105	1	1
hsa-miR-548e-5p	0	5.59105	1	1
hsa-miR-6715a-3p	0	5.59105	1	1
hsa-miR-6715b-5p	0	5.59105	1	1
hsa-miR-6715b-3p	0	5.59105	1	1
hsa-miR-4295	0	5.59105	1	1
hsa-miR-4483	0	5.59105	1	1
hsa-miR-3663-5p	0	5.59105	1	1
hsa-miR-3663-3p	0	5.59105	1	1
hsa-miR-4681	0	5.59105	1	1
hsa-miR-4682	0	5.59105	1	1
hsa-miR-3941	0	5.59105	1	1
hsa-miR-4296	0	5.59105	1	1
hsa-miR-4484	0	5.59105	1	1
hsa-miR-4297	0	5.59105	1	1
hsa-miR-202-5p	0	5.59105	1	1
hsa-miR-202-3p	0	5.59105	1	1
hsa-miR-3944-3p	0	5.59105	1	1
hsa-miR-3944-5p	0	5.59105	1	1
hsa-miR-6743-5p	0	5.59105	1	1
hsa-miR-6743-3p	0	5.59105	1	1
hsa-miR-210-3p	0	5.59105	1	1
hsa-miR-210-5p	0	5.59105	1	1
hsa-miR-6744-5p	0	5.59105	1	1
hsa-miR-6744-3p	0	5.59105	1	1
hsa-miR-4298	0	5.59105	1	1
hsa-miR-7847-3p	0	5.59105	1	1
hsa-miR-675-5p	0	5.59105	1	1
hsa-miR-675-3p	0	5.59105	1	1
hsa-miR-483-5p	0	5.59105	1	1
hsa-miR-483-3p	0	5.59105	1	1
hsa-miR-4686	0	5.59105	1	1
hsa-miR-4687-5p	0	5.59105	1	1
hsa-miR-4687-3p	0	5.59105	1	1
hsa-miR-302e	0	5.59105	1	1
hsa-miR-5691	0	5.59105	1	1
hsa-miR-4485-3p	0	5.59105	1	1
hsa-miR-4485-5p	0	5.59105	1	1
hsa-miR-4299	0	5.59105	1	1
hsa-miR-8070	0	5.59105	1	1
hsa-miR-6124	0	5.59105	1	1
hsa-miR-6073	0	5.59105	1	1
hsa-miR-3159	0	5.59105	1	1
hsa-miR-4486	0	5.59105	1	1
hsa-miR-4694-5p	0	5.59105	1	1
hsa-miR-4694-3p	0	5.59105	1	1
hsa-miR-8054	0	5.59105	1	1
hsa-miR-8087	0	5.59105	1	1
hsa-miR-610	0	5.59105	1	1
hsa-miR-8068	0	5.59105	1	1
hsa-miR-1343-3p	0	5.59105	1	1
hsa-miR-1343-5p	0	5.59105	1	1
hsa-miR-3973	0	5.59105	1	1
hsa-miR-670-5p	0	5.59105	1	1
hsa-miR-670-3p	0	5.59105	1	1
hsa-miR-129-2-3p	0	5.59105	1	1
hsa-miR-7154-5p	0	5.59105	1	1
hsa-miR-7154-3p	0	5.59105	1	1
hsa-miR-4688	0	5.59105	1	1
hsa-miR-3160-3p	0	5.59105	1	1
hsa-miR-3160-5p	0	5.59105	1	1
hsa-miR-5582-5p	0	5.59105	1	1
hsa-miR-5582-3p	0	5.59105	1	1
hsa-miR-6745	0	5.59105	1	1
hsa-miR-4487	0	5.59105	1	1
hsa-miR-3161	0	5.59105	1	1
hsa-miR-6128	0	5.59105	1	1
hsa-miR-130a-5p	0	5.59105	1	1
hsa-miR-130a-3p	0	5.59105	1	1
hsa-miR-3162-5p	0	5.59105	1	1
hsa-miR-3162-3p	0	5.59105	1	1
hsa-miR-6503-5p	0	5.59105	1	1
hsa-miR-6503-3p	0	5.59105	1	1
hsa-miR-4488	0	5.59105	1	1
hsa-miR-611	0	5.59105	1	1
hsa-miR-1908-5p	0	5.59105	1	1
hsa-miR-1908-3p	0	5.59105	1	1
hsa-miR-6746-5p	0	5.59105	1	1
hsa-miR-6746-3p	0	5.59105	1	1
hsa-miR-6747-5p	0	5.59105	1	1
hsa-miR-6748-5p	0	5.59105	1	1
hsa-miR-6748-3p	0	5.59105	1	1
hsa-miR-6514-3p	0	5.59105	1	1
hsa-miR-7155-5p	0	5.59105	1	1
hsa-miR-7155-3p	0	5.59105	1	1
hsa-miR-1237-3p	0	5.59105	1	1
hsa-miR-1237-5p	0	5.59105	1	1
hsa-miR-192-3p	0	5.59105	1	1
hsa-miR-6750-5p	0	5.59105	1	1
hsa-miR-6750-3p	0	5.59105	1	1
hsa-miR-6749-5p	0	5.59105	1	1
hsa-miR-6749-3p	0	5.59105	1	1
hsa-miR-6879-5p	0	5.59105	1	1
hsa-miR-6879-3p	0	5.59105	1	1
hsa-miR-6751-3p	0	5.59105	1	1
hsa-miR-612	0	5.59105	1	1
hsa-miR-4690-5p	0	5.59105	1	1
hsa-miR-4690-3p	0	5.59105	1	1
hsa-miR-4489	0	5.59105	1	1
hsa-miR-3163	0	5.59105	1	1
hsa-miR-6860	0	5.59105	1	1
hsa-miR-6752-5p	0	5.59105	1	1
hsa-miR-6752-3p	0	5.59105	1	1
hsa-miR-7113-5p	0	5.59105	1	1
hsa-miR-7113-3p	0	5.59105	1	1
hsa-miR-4691-5p	0	5.59105	1	1
hsa-miR-4691-3p	0	5.59105	1	1
hsa-miR-6753-5p	0	5.59105	1	1
hsa-miR-6753-3p	0	5.59105	1	1
hsa-miR-3164	0	5.59105	1	1
hsa-miR-3664-5p	0	5.59105	1	1
hsa-miR-3664-3p	0	5.59105	1	1
hsa-miR-6754-5p	0	5.59105	1	1
hsa-miR-3165	0	5.59105	1	1
hsa-miR-139-3p	0	5.59105	1	1
hsa-miR-4692	0	5.59105	1	1
hsa-miR-548al	0	5.59105	1	1
hsa-miR-4696	0	5.59105	1	1
hsa-miR-326	0	5.59105	1	1
hsa-miR-708-5p	0	5.59105	1	1
hsa-miR-708-3p	0	5.59105	1	1
hsa-miR-5579-5p	0	5.59105	1	1
hsa-miR-5579-3p	0	5.59105	1	1
hsa-miR-4300	0	5.59105	1	1
hsa-miR-6755-5p	0	5.59105	1	1
hsa-miR-6755-3p	0	5.59105	1	1
hsa-miR-3166	0	5.59105	1	1
hsa-miR-4490	0	5.59105	1	1
hsa-miR-1261	0	5.59105	1	1
hsa-miR-1304-3p	0	5.59105	1	1
hsa-miR-3920	0	5.59105	1	1
hsa-miR-4693-5p	0	5.59105	1	1
hsa-miR-4693-3p	0	5.59105	1	1
hsa-miR-4491	0	5.59105	1	1
hsa-miR-34b-5p	0	5.59105	1	1
hsa-miR-34b-3p	0	5.59105	1	1
hsa-miR-34c-5p	0	5.59105	1	1
hsa-miR-34c-3p	0	5.59105	1	1
hsa-miR-4301	0	5.59105	1	1
hsa-miR-6716-5p	0	5.59105	1	1
hsa-miR-6716-3p	0	5.59105	1	1
hsa-miR-4492	0	5.59105	1	1
hsa-miR-3656	0	5.59105	1	1
hsa-miR-6756-5p	0	5.59105	1	1
hsa-miR-6756-3p	0	5.59105	1	1
hsa-miR-125b-1-3p	0	5.59105	1	1
hsa-let-7a-2-3p	0	5.59105	1	1
hsa-miR-100-3p	0	5.59105	1	1
hsa-miR-4493	0	5.59105	1	1
hsa-miR-3167	0	5.59105	1	1
hsa-miR-6090	0	5.59105	1	1
hsa-miR-8052	0	5.59105	1	1
hsa-miR-4697-5p	0	5.59105	1	1
hsa-miR-4697-3p	0	5.59105	1	1
hsa-miR-3649	0	5.59105	1	1
hsa-miR-200c-5p	0	5.59105	1	1
hsa-miR-141-5p	0	5.59105	1	1
hsa-miR-613	0	5.59105	1	1
hsa-miR-614	0	5.59105	1	1
hsa-miR-3974	0	5.59105	1	1
hsa-miR-920	0	5.59105	1	1
hsa-miR-4302	0	5.59105	1	1
hsa-miR-7851-3p	0	5.59105	1	1
hsa-miR-4698	0	5.59105	1	1
hsa-miR-4494	0	5.59105	1	1
hsa-miR-6505-5p	0	5.59105	1	1
hsa-miR-6505-3p	0	5.59105	1	1
hsa-miR-4701-5p	0	5.59105	1	1
hsa-miR-4701-3p	0	5.59105	1	1
hsa-miR-1293	0	5.59105	1	1
hsa-miR-6757-5p	0	5.59105	1	1
hsa-miR-6757-3p	0	5.59105	1	1
hsa-miR-196a-5p	0	5.59105	1	1
hsa-miR-196a-3p	0	5.59105	1	1
hsa-miR-3198	0	5.59105	1	1
hsa-miR-1228-5p	0	5.59105	1	1
hsa-miR-1228-3p	0	5.59105	1	1
hsa-miR-6758-5p	0	5.59105	1	1
hsa-miR-6758-3p	0	5.59105	1	1
hsa-miR-616-5p	0	5.59105	1	1
hsa-miR-616-3p	0	5.59105	1	1
hsa-miR-6759-5p	0	5.59105	1	1
hsa-miR-6759-3p	0	5.59105	1	1
hsa-miR-6125	0	5.59105	1	1
hsa-miR-548z	0	5.59105	1	1
hsa-miR-548c-5p	0	5.59105	1	1
hsa-miR-548c-3p	0	5.59105	1	1
hsa-miR-6074	0	5.59105	1	1
hsa-miR-6502-5p	0	5.59105	1	1
hsa-miR-6502-3p	0	5.59105	1	1
hsa-miR-1279	0	5.59105	1	1
hsa-miR-3913-5p	0	5.59105	1	1
hsa-miR-3913-3p	0	5.59105	1	1
hsa-miR-1252-5p	0	5.59105	1	1
hsa-miR-1252-3p	0	5.59105	1	1
hsa-miR-617	0	5.59105	1	1
hsa-miR-4699-5p	0	5.59105	1	1
hsa-miR-4699-3p	0	5.59105	1	1
hsa-miR-5700	0	5.59105	1	1
hsa-miR-7844-5p	0	5.59105	1	1
hsa-miR-492	0	5.59105	1	1
hsa-miR-3685	0	5.59105	1	1
hsa-miR-1251-5p	0	5.59105	1	1
hsa-miR-1251-3p	0	5.59105	1	1
hsa-miR-4495	0	5.59105	1	1
hsa-miR-4303	0	5.59105	1	1
hsa-miR-1827	0	5.59105	1	1
hsa-miR-3652	0	5.59105	1	1
hsa-miR-3922-3p	0	5.59105	1	1
hsa-miR-3922-5p	0	5.59105	1	1
hsa-miR-4496	0	5.59105	1	1
hsa-miR-619-3p	0	5.59105	1	1
hsa-miR-619-5p	0	5.59105	1	1
hsa-miR-4497	0	5.59105	1	1
hsa-miR-6760-5p	0	5.59105	1	1
hsa-miR-6760-3p	0	5.59105	1	1
hsa-miR-6761-5p	0	5.59105	1	1
hsa-miR-6761-3p	0	5.59105	1	1
hsa-miR-3657	0	5.59105	1	1
hsa-miR-6861-5p	0	5.59105	1	1
hsa-miR-6861-3p	0	5.59105	1	1
hsa-miR-7106-5p	0	5.59105	1	1
hsa-miR-7106-3p	0	5.59105	1	1
hsa-miR-6762-5p	0	5.59105	1	1
hsa-miR-6762-3p	0	5.59105	1	1
hsa-miR-620	0	5.59105	1	1
hsa-miR-4472	0	5.59105	1	1
hsa-miR-1178-3p	0	5.59105	1	1
hsa-miR-1178-5p	0	5.59105	1	1
hsa-miR-4498	0	5.59105	1	1
hsa-miR-4700-5p	0	5.59105	1	1
hsa-miR-4700-3p	0	5.59105	1	1
hsa-miR-7107-5p	0	5.59105	1	1
hsa-miR-7107-3p	0	5.59105	1	1
hsa-miR-4304	0	5.59105	1	1
hsa-miR-8072	0	5.59105	1	1
hsa-miR-3908	0	5.59105	1	1
hsa-miR-6880-5p	0	5.59105	1	1
hsa-miR-6880-3p	0	5.59105	1	1
hsa-miR-5188	0	5.59105	1	1
hsa-miR-4419b	0	5.59105	1	1
hsa-miR-3612	0	5.59105	1	1
hsa-miR-6763-5p	0	5.59105	1	1
hsa-miR-6763-3p	0	5.59105	1	1
hsa-miR-4499	0	5.59105	1	1
hsa-miR-2276-3p	0	5.59105	1	1
hsa-miR-2276-5p	0	5.59105	1	1
hsa-miR-4305	0	5.59105	1	1
hsa-miR-621	0	5.59105	1	1
hsa-miR-3168	0	5.59105	1	1
hsa-miR-5006-5p	0	5.59105	1	1
hsa-miR-5006-3p	0	5.59105	1	1
hsa-miR-8079	0	5.59105	1	1
hsa-miR-3613-3p	0	5.59105	1	1
hsa-miR-5693	0	5.59105	1	1
hsa-miR-4703-5p	0	5.59105	1	1
hsa-miR-4703-3p	0	5.59105	1	1
hsa-miR-759	0	5.59105	1	1
hsa-miR-1297	0	5.59105	1	1
hsa-miR-5007-5p	0	5.59105	1	1
hsa-miR-5007-3p	0	5.59105	1	1
hsa-miR-3169	0	5.59105	1	1
hsa-miR-548x-3p	0	5.59105	1	1
hsa-miR-4704-5p	0	5.59105	1	1
hsa-miR-4704-3p	0	5.59105	1	1
hsa-miR-3665	0	5.59105	1	1
hsa-miR-4500	0	5.59105	1	1
hsa-miR-622	0	5.59105	1	1
hsa-miR-548as-5p	0	5.59105	1	1
hsa-miR-548as-3p	0	5.59105	1	1
hsa-miR-4501	0	5.59105	1	1
hsa-miR-3170	0	5.59105	1	1
hsa-miR-623	0	5.59105	1	1
hsa-miR-4306	0	5.59105	1	1
hsa-miR-2681-5p	0	5.59105	1	1
hsa-miR-2681-3p	0	5.59105	1	1
hsa-miR-4705	0	5.59105	1	1
hsa-miR-1267	0	5.59105	1	1
hsa-miR-8073	0	5.59105	1	1
hsa-miR-8075	0	5.59105	1	1
hsa-miR-548ar-5p	0	5.59105	1	1
hsa-miR-548ar-3p	0	5.59105	1	1
hsa-miR-4502	0	5.59105	1	1
hsa-miR-6717-5p	0	5.59105	1	1
hsa-miR-208a-3p	0	5.59105	1	1
hsa-miR-208a-5p	0	5.59105	1	1
hsa-miR-208b-3p	0	5.59105	1	1
hsa-miR-208b-5p	0	5.59105	1	1
hsa-miR-7703	0	5.59105	1	1
hsa-miR-4307	0	5.59105	1	1
hsa-miR-3171	0	5.59105	1	1
hsa-miR-624-3p	0	5.59105	1	1
hsa-miR-4503	0	5.59105	1	1
hsa-miR-548y	0	5.59105	1	1
hsa-miR-6076	0	5.59105	1	1
hsa-miR-4504	0	5.59105	1	1
hsa-miR-5580-5p	0	5.59105	1	1
hsa-miR-5580-3p	0	5.59105	1	1
hsa-miR-4308	0	5.59105	1	1
hsa-miR-5586-5p	0	5.59105	1	1
hsa-miR-5586-3p	0	5.59105	1	1
hsa-miR-548h-5p	0	5.59105	1	1
hsa-miR-7855-5p	0	5.59105	1	1
hsa-miR-4706	0	5.59105	1	1
hsa-miR-4708-5p	0	5.59105	1	1
hsa-miR-4708-3p	0	5.59105	1	1
hsa-miR-5694	0	5.59105	1	1
hsa-miR-7843-5p	0	5.59105	1	1
hsa-miR-7843-3p	0	5.59105	1	1
hsa-miR-4505	0	5.59105	1	1
hsa-miR-4709-5p	0	5.59105	1	1
hsa-miR-4709-3p	0	5.59105	1	1
hsa-miR-4506	0	5.59105	1	1
hsa-miR-3173-3p	0	5.59105	1	1
hsa-miR-3173-5p	0	5.59105	1	1
hsa-miR-151b	0	5.59105	1	1
hsa-miR-6764-3p	0	5.59105	1	1
hsa-miR-345-3p	0	5.59105	1	1
hsa-miR-2392	0	5.59105	1	1
hsa-miR-770-5p	0	5.59105	1	1
hsa-miR-493-5p	0	5.59105	1	1
hsa-miR-493-3p	0	5.59105	1	1
hsa-miR-337-5p	0	5.59105	1	1
hsa-miR-337-3p	0	5.59105	1	1
hsa-miR-665	0	5.59105	1	1
hsa-miR-431-5p	0	5.59105	1	1
hsa-miR-431-3p	0	5.59105	1	1
hsa-miR-433-3p	0	5.59105	1	1
hsa-miR-433-5p	0	5.59105	1	1
hsa-miR-127-5p	0	5.59105	1	1
hsa-miR-127-3p	0	5.59105	1	1
hsa-miR-432-5p	0	5.59105	1	1
hsa-miR-432-3p	0	5.59105	1	1
hsa-miR-136-5p	0	5.59105	1	1
hsa-miR-136-3p	0	5.59105	1	1
hsa-miR-370-3p	0	5.59105	1	1
hsa-miR-370-5p	0	5.59105	1	1
hsa-miR-379-5p	0	5.59105	1	1
hsa-miR-379-3p	0	5.59105	1	1
hsa-miR-411-5p	0	5.59105	1	1
hsa-miR-411-3p	0	5.59105	1	1
hsa-miR-299-5p	0	5.59105	1	1
hsa-miR-299-3p	0	5.59105	1	1
hsa-miR-380-5p	0	5.59105	1	1
hsa-miR-380-3p	0	5.59105	1	1
hsa-miR-1197	0	5.59105	1	1
hsa-miR-323a-5p	0	5.59105	1	1
hsa-miR-323a-3p	0	5.59105	1	1
hsa-miR-758-3p	0	5.59105	1	1
hsa-miR-758-5p	0	5.59105	1	1
hsa-miR-329-3p	0	5.59105	1	1
hsa-miR-329-5p	0	5.59105	1	1
hsa-miR-494-3p	0	5.59105	1	1
hsa-miR-494-5p	0	5.59105	1	1
hsa-miR-1193	0	5.59105	1	1
hsa-miR-543	0	5.59105	1	1
hsa-miR-495-3p	0	5.59105	1	1
hsa-miR-495-5p	0	5.59105	1	1
hsa-miR-376c-3p	0	5.59105	1	1
hsa-miR-376c-5p	0	5.59105	1	1
hsa-miR-376a-3p	0	5.59105	1	1
hsa-miR-376a-2-5p	0	5.59105	1	1
hsa-miR-654-5p	0	5.59105	1	1
hsa-miR-654-3p	0	5.59105	1	1
hsa-miR-376b-3p	0	5.59105	1	1
hsa-miR-376b-5p	0	5.59105	1	1
hsa-miR-376a-5p	0	5.59105	1	1
hsa-miR-300	0	5.59105	1	1
hsa-miR-1185-5p	0	5.59105	1	1
hsa-miR-1185-1-3p	0	5.59105	1	1
hsa-miR-1185-2-3p	0	5.59105	1	1
hsa-miR-381-3p	0	5.59105	1	1
hsa-miR-381-5p	0	5.59105	1	1
hsa-miR-487b-3p	0	5.59105	1	1
hsa-miR-487b-5p	0	5.59105	1	1
hsa-miR-539-5p	0	5.59105	1	1
hsa-miR-539-3p	0	5.59105	1	1
hsa-miR-889-3p	0	5.59105	1	1
hsa-miR-889-5p	0	5.59105	1	1
hsa-miR-544a	0	5.59105	1	1
hsa-miR-655-3p	0	5.59105	1	1
hsa-miR-655-5p	0	5.59105	1	1
hsa-miR-487a-3p	0	5.59105	1	1
hsa-miR-487a-5p	0	5.59105	1	1
hsa-miR-382-5p	0	5.59105	1	1
hsa-miR-382-3p	0	5.59105	1	1
hsa-miR-134-5p	0	5.59105	1	1
hsa-miR-134-3p	0	5.59105	1	1
hsa-miR-668-3p	0	5.59105	1	1
hsa-miR-668-5p	0	5.59105	1	1
hsa-miR-485-5p	0	5.59105	1	1
hsa-miR-485-3p	0	5.59105	1	1
hsa-miR-323b-5p	0	5.59105	1	1
hsa-miR-323b-3p	0	5.59105	1	1
hsa-miR-154-5p	0	5.59105	1	1
hsa-miR-154-3p	0	5.59105	1	1
hsa-miR-496	0	5.59105	1	1
hsa-miR-377-5p	0	5.59105	1	1
hsa-miR-377-3p	0	5.59105	1	1
hsa-miR-541-5p	0	5.59105	1	1
hsa-miR-541-3p	0	5.59105	1	1
hsa-miR-409-5p	0	5.59105	1	1
hsa-miR-409-3p	0	5.59105	1	1
hsa-miR-412-3p	0	5.59105	1	1
hsa-miR-412-5p	0	5.59105	1	1
hsa-miR-369-5p	0	5.59105	1	1
hsa-miR-369-3p	0	5.59105	1	1
hsa-miR-410-3p	0	5.59105	1	1
hsa-miR-410-5p	0	5.59105	1	1
hsa-miR-656-3p	0	5.59105	1	1
hsa-miR-656-5p	0	5.59105	1	1
hsa-miR-1247-5p	0	5.59105	1	1
hsa-miR-1247-3p	0	5.59105	1	1
hsa-miR-4309	0	5.59105	1	1
hsa-miR-203a-3p	0	5.59105	1	1
hsa-miR-203a-5p	0	5.59105	1	1
hsa-miR-203b-5p	0	5.59105	1	1
hsa-miR-203b-3p	0	5.59105	1	1
hsa-miR-4710	0	5.59105	1	1
hsa-miR-6765-3p	0	5.59105	1	1
hsa-miR-8071	0	5.59105	1	1
hsa-miR-4539	0	5.59105	1	1
hsa-miR-4507	0	5.59105	1	1
hsa-miR-4538	0	5.59105	1	1
hsa-miR-4537	0	5.59105	1	1
hsa-miR-5195-5p	0	5.59105	1	1
hsa-miR-5195-3p	0	5.59105	1	1
hsa-miR-3118	0	5.59105	1	1
hsa-miR-5701	0	5.59105	1	1
hsa-miR-1268a	0	5.59105	1	1
hsa-miR-4509	0	5.59105	1	1
hsa-miR-4508	0	5.59105	1	1
hsa-miR-4715-5p	0	5.59105	1	1
hsa-miR-4715-3p	0	5.59105	1	1
hsa-miR-211-5p	0	5.59105	1	1
hsa-miR-211-3p	0	5.59105	1	1
hsa-miR-1233-3p	0	5.59105	1	1
hsa-miR-1233-5p	0	5.59105	1	1
hsa-miR-3942-5p	0	5.59105	1	1
hsa-miR-3942-3p	0	5.59105	1	1
hsa-miR-8063	0	5.59105	1	1
hsa-miR-626	0	5.59105	1	1
hsa-miR-4310	0	5.59105	1	1
hsa-miR-627-5p	0	5.59105	1	1
hsa-miR-627-3p	0	5.59105	1	1
hsa-miR-1282	0	5.59105	1	1
hsa-miR-147b	0	5.59105	1	1
hsa-miR-4716-5p	0	5.59105	1	1
hsa-miR-4716-3p	0	5.59105	1	1
hsa-miR-4712-5p	0	5.59105	1	1
hsa-miR-4712-3p	0	5.59105	1	1
hsa-miR-4713-5p	0	5.59105	1	1
hsa-miR-4713-3p	0	5.59105	1	1
hsa-miR-7973	0	5.59105	1	1
hsa-miR-1266-5p	0	5.59105	1	1
hsa-miR-1266-3p	0	5.59105	1	1
hsa-miR-2116-5p	0	5.59105	1	1
hsa-miR-2116-3p	0	5.59105	1	1
hsa-miR-8067	0	5.59105	1	1
hsa-miR-6085	0	5.59105	1	1
hsa-miR-190a-5p	0	5.59105	1	1
hsa-miR-190a-3p	0	5.59105	1	1
hsa-miR-422a	0	5.59105	1	1
hsa-miR-1272	0	5.59105	1	1
hsa-miR-4511	0	5.59105	1	1
hsa-miR-4311	0	5.59105	1	1
hsa-miR-4512	0	5.59105	1	1
hsa-miR-4312	0	5.59105	1	1
hsa-miR-629-3p	0	5.59105	1	1
hsa-miR-630	0	5.59105	1	1
hsa-miR-6881-5p	0	5.59105	1	1
hsa-miR-6881-3p	0	5.59105	1	1
hsa-miR-4513	0	5.59105	1	1
hsa-miR-6882-3p	0	5.59105	1	1
hsa-miR-631	0	5.59105	1	1
hsa-miR-4313	0	5.59105	1	1
hsa-miR-3713	0	5.59105	1	1
hsa-miR-184	0	5.59105	1	1
hsa-miR-5572	0	5.59105	1	1
hsa-miR-549a	0	5.59105	1	1
hsa-miR-4514	0	5.59105	1	1
hsa-miR-4515	0	5.59105	1	1
hsa-miR-1276	0	5.59105	1	1
hsa-miR-548ap-5p	0	5.59105	1	1
hsa-miR-548ap-3p	0	5.59105	1	1
hsa-miR-1179	0	5.59105	1	1
hsa-miR-7-2-3p	0	5.59105	1	1
hsa-miR-3529-5p	0	5.59105	1	1
hsa-miR-3529-3p	0	5.59105	1	1
hsa-miR-6766-5p	0	5.59105	1	1
hsa-miR-6766-3p	0	5.59105	1	1
hsa-miR-5094	0	5.59105	1	1
hsa-miR-5009-5p	0	5.59105	1	1
hsa-miR-5009-3p	0	5.59105	1	1
hsa-miR-3175	0	5.59105	1	1
hsa-miR-1469	0	5.59105	1	1
hsa-miR-4714-5p	0	5.59105	1	1
hsa-miR-4714-3p	0	5.59105	1	1
hsa-miR-5587-5p	0	5.59105	1	1
hsa-miR-5587-3p	0	5.59105	1	1
hsa-miR-3176	0	5.59105	1	1
hsa-miR-662	0	5.59105	1	1
hsa-miR-3177-5p	0	5.59105	1	1
hsa-miR-1225-3p	0	5.59105	1	1
hsa-miR-6511b-5p	0	5.59105	1	1
hsa-miR-6511b-3p	0	5.59105	1	1
hsa-miR-4516	0	5.59105	1	1
hsa-miR-3180	0	5.59105	1	1
hsa-miR-3677-3p	0	5.59105	1	1
hsa-miR-3677-5p	0	5.59105	1	1
hsa-miR-4717-5p	0	5.59105	1	1
hsa-miR-4717-3p	0	5.59105	1	1
hsa-miR-6767-5p	0	5.59105	1	1
hsa-miR-6767-3p	0	5.59105	1	1
hsa-miR-6768-5p	0	5.59105	1	1
hsa-miR-6768-3p	0	5.59105	1	1
hsa-miR-3178	0	5.59105	1	1
hsa-miR-6126	0	5.59105	1	1
hsa-miR-6769a-5p	0	5.59105	1	1
hsa-miR-6769a-3p	0	5.59105	1	1
hsa-miR-8065	0	5.59105	1	1
hsa-miR-4718	0	5.59105	1	1
hsa-miR-193b-5p	0	5.59105	1	1
hsa-miR-193b-3p	0	5.59105	1	1
hsa-miR-365a-3p	0	5.59105	1	1
hsa-miR-365a-5p	0	5.59105	1	1
hsa-miR-3179	0	5.59105	1	1
hsa-miR-3670	0	5.59105	1	1
hsa-miR-3180-5p	0	5.59105	1	1
hsa-miR-3180-3p	0	5.59105	1	1
hsa-miR-6511a-5p	0	5.59105	1	1
hsa-miR-6770-3p	0	5.59105	1	1
hsa-miR-1972	0	5.59105	1	1
hsa-miR-6506-5p	0	5.59105	1	1
hsa-miR-6506-3p	0	5.59105	1	1
hsa-miR-3680-5p	0	5.59105	1	1
hsa-miR-3680-3p	0	5.59105	1	1
hsa-miR-1273h-5p	0	5.59105	1	1
hsa-miR-1273h-3p	0	5.59105	1	1
hsa-miR-548w	0	5.59105	1	1
hsa-miR-6862-5p	0	5.59105	1	1
hsa-miR-6862-3p	0	5.59105	1	1
hsa-miR-4518	0	5.59105	1	1
hsa-miR-4519	0	5.59105	1	1
hsa-miR-762	0	5.59105	1	1
hsa-miR-6771-5p	0	5.59105	1	1
hsa-miR-6771-3p	0	5.59105	1	1
hsa-miR-3181	0	5.59105	1	1
hsa-miR-3935	0	5.59105	1	1
hsa-miR-138-5p	0	5.59105	1	1
hsa-miR-138-2-3p	0	5.59105	1	1
hsa-miR-6863	0	5.59105	1	1
hsa-miR-6772-5p	0	5.59105	1	1
hsa-miR-6772-3p	0	5.59105	1	1
hsa-miR-328-3p	0	5.59105	1	1
hsa-miR-328-5p	0	5.59105	1	1
hsa-miR-6773-5p	0	5.59105	1	1
hsa-miR-6773-3p	0	5.59105	1	1
hsa-miR-1538	0	5.59105	1	1
hsa-miR-4719	0	5.59105	1	1
hsa-miR-4720-5p	0	5.59105	1	1
hsa-miR-4720-3p	0	5.59105	1	1
hsa-miR-7854-3p	0	5.59105	1	1
hsa-miR-6504-5p	0	5.59105	1	1
hsa-miR-6504-3p	0	5.59105	1	1
hsa-miR-8058	0	5.59105	1	1
hsa-miR-3182	0	5.59105	1	1
hsa-miR-5093	0	5.59105	1	1
hsa-miR-1910-5p	0	5.59105	1	1
hsa-miR-1910-3p	0	5.59105	1	1
hsa-miR-6774-5p	0	5.59105	1	1
hsa-miR-6774-3p	0	5.59105	1	1
hsa-miR-6775-5p	0	5.59105	1	1
hsa-miR-6775-3p	0	5.59105	1	1
hsa-miR-5189-5p	0	5.59105	1	1
hsa-miR-5189-3p	0	5.59105	1	1
hsa-miR-4722-5p	0	5.59105	1	1
hsa-miR-4722-3p	0	5.59105	1	1
hsa-miR-3183	0	5.59105	1	1
hsa-miR-22-5p	0	5.59105	1	1
hsa-miR-132-5p	0	5.59105	1	1
hsa-miR-132-3p	0	5.59105	1	1
hsa-miR-212-3p	0	5.59105	1	1
hsa-miR-212-5p	0	5.59105	1	1
hsa-miR-6776-5p	0	5.59105	1	1
hsa-miR-6776-3p	0	5.59105	1	1
hsa-miR-6864-5p	0	5.59105	1	1
hsa-miR-6864-3p	0	5.59105	1	1
hsa-miR-6865-5p	0	5.59105	1	1
hsa-miR-6865-3p	0	5.59105	1	1
hsa-miR-4520-5p	0	5.59105	1	1
hsa-miR-4520-3p	0	5.59105	1	1
hsa-miR-4520-2-3p	0	5.59105	1	1
hsa-miR-195-5p	0	5.59105	1	1
hsa-miR-195-3p	0	5.59105	1	1
hsa-miR-497-5p	0	5.59105	1	1
hsa-miR-497-3p	0	5.59105	1	1
hsa-miR-4314	0	5.59105	1	1
hsa-miR-6883-5p	0	5.59105	1	1
hsa-miR-6883-3p	0	5.59105	1	1
hsa-miR-1269b	0	5.59105	1	1
hsa-miR-4731-5p	0	5.59105	1	1
hsa-miR-4731-3p	0	5.59105	1	1
hsa-miR-1288-3p	0	5.59105	1	1
hsa-miR-1288-5p	0	5.59105	1	1
hsa-miR-33b-5p	0	5.59105	1	1
hsa-miR-33b-3p	0	5.59105	1	1
hsa-miR-6778-5p	0	5.59105	1	1
hsa-miR-6778-3p	0	5.59105	1	1
hsa-miR-1180-3p	0	5.59105	1	1
hsa-miR-1180-5p	0	5.59105	1	1
hsa-miR-4522	0	5.59105	1	1
hsa-miR-4723-5p	0	5.59105	1	1
hsa-miR-4723-3p	0	5.59105	1	1
hsa-miR-451a	0	5.59105	1	1
hsa-miR-451b	0	5.59105	1	1
hsa-miR-144-5p	0	5.59105	1	1
hsa-miR-144-3p	0	5.59105	1	1
hsa-miR-4732-5p	0	5.59105	1	1
hsa-miR-4732-3p	0	5.59105	1	1
hsa-miR-4523	0	5.59105	1	1
hsa-miR-423-5p	0	5.59105	1	1
hsa-miR-423-3p	0	5.59105	1	1
hsa-miR-3184-5p	0	5.59105	1	1
hsa-miR-3184-3p	0	5.59105	1	1
hsa-miR-4733-5p	0	5.59105	1	1
hsa-miR-4733-3p	0	5.59105	1	1
hsa-miR-4724-5p	0	5.59105	1	1
hsa-miR-4724-3p	0	5.59105	1	1
hsa-miR-193a-5p	0	5.59105	1	1
hsa-miR-193a-3p	0	5.59105	1	1
hsa-miR-4725-5p	0	5.59105	1	1
hsa-miR-4725-3p	0	5.59105	1	1
hsa-miR-365b-5p	0	5.59105	1	1
hsa-miR-632	0	5.59105	1	1
hsa-miR-2909	0	5.59105	1	1
hsa-miR-378j	0	5.59105	1	1
hsa-miR-4734	0	5.59105	1	1
hsa-miR-4726-5p	0	5.59105	1	1
hsa-miR-4726-3p	0	5.59105	1	1
hsa-miR-4727-5p	0	5.59105	1	1
hsa-miR-4727-3p	0	5.59105	1	1
hsa-miR-6779-5p	0	5.59105	1	1
hsa-miR-6779-3p	0	5.59105	1	1
hsa-miR-4728-5p	0	5.59105	1	1
hsa-miR-4728-3p	0	5.59105	1	1
hsa-miR-6884-5p	0	5.59105	1	1
hsa-miR-6884-3p	0	5.59105	1	1
hsa-miR-6866-3p	0	5.59105	1	1
hsa-miR-6867-5p	0	5.59105	1	1
hsa-miR-6867-3p	0	5.59105	1	1
hsa-miR-6510-5p	0	5.59105	1	1
hsa-miR-6510-3p	0	5.59105	1	1
hsa-miR-548at-5p	0	5.59105	1	1
hsa-miR-548at-3p	0	5.59105	1	1
hsa-miR-5010-5p	0	5.59105	1	1
hsa-miR-5010-3p	0	5.59105	1	1
hsa-miR-6780a-5p	0	5.59105	1	1
hsa-miR-6780a-3p	0	5.59105	1	1
hsa-miR-6781-5p	0	5.59105	1	1
hsa-miR-6781-3p	0	5.59105	1	1
hsa-miR-2117	0	5.59105	1	1
hsa-miR-6782-5p	0	5.59105	1	1
hsa-miR-6782-3p	0	5.59105	1	1
hsa-miR-6783-5p	0	5.59105	1	1
hsa-miR-6783-3p	0	5.59105	1	1
hsa-miR-6784-5p	0	5.59105	1	1
hsa-miR-6784-3p	0	5.59105	1	1
hsa-miR-4315	0	5.59105	1	1
hsa-miR-5089-5p	0	5.59105	1	1
hsa-miR-5089-3p	0	5.59105	1	1
hsa-miR-152-3p	0	5.59105	1	1
hsa-miR-152-5p	0	5.59105	1	1
hsa-miR-1203	0	5.59105	1	1
hsa-miR-10a-3p	0	5.59105	1	1
hsa-miR-3185	0	5.59105	1	1
hsa-miR-6129	0	5.59105	1	1
hsa-miR-6165	0	5.59105	1	1
hsa-miR-8059	0	5.59105	1	1
hsa-miR-3614-5p	0	5.59105	1	1
hsa-miR-3614-3p	0	5.59105	1	1
hsa-miR-4736	0	5.59105	1	1
hsa-miR-4729	0	5.59105	1	1
hsa-miR-4737	0	5.59105	1	1
hsa-miR-633	0	5.59105	1	1
hsa-miR-1273e	0	5.59105	1	1
hsa-miR-3064-5p	0	5.59105	1	1
hsa-miR-3064-3p	0	5.59105	1	1
hsa-miR-6080	0	5.59105	1	1
hsa-miR-634	0	5.59105	1	1
hsa-miR-548d-5p	0	5.59105	1	1
hsa-miR-548d-3p	0	5.59105	1	1
hsa-miR-548aa	0	5.59105	1	1
hsa-miR-635	0	5.59105	1	1
hsa-miR-4524b-5p	0	5.59105	1	1
hsa-miR-4524b-3p	0	5.59105	1	1
hsa-miR-4524a-5p	0	5.59105	1	1
hsa-miR-4524a-3p	0	5.59105	1	1
hsa-miR-3678-5p	0	5.59105	1	1
hsa-miR-3678-3p	0	5.59105	1	1
hsa-miR-6785-5p	0	5.59105	1	1
hsa-miR-6785-3p	0	5.59105	1	1
hsa-miR-4738-5p	0	5.59105	1	1
hsa-miR-4738-3p	0	5.59105	1	1
hsa-miR-6868-5p	0	5.59105	1	1
hsa-miR-6868-3p	0	5.59105	1	1
hsa-miR-636	0	5.59105	1	1
hsa-miR-4316	0	5.59105	1	1
hsa-miR-4739	0	5.59105	1	1
hsa-miR-4730	0	5.59105	1	1
hsa-miR-657	0	5.59105	1	1
hsa-miR-3065-5p	0	5.59105	1	1
hsa-miR-3065-3p	0	5.59105	1	1
hsa-miR-338-5p	0	5.59105	1	1
hsa-miR-338-3p	0	5.59105	1	1
hsa-miR-1250-5p	0	5.59105	1	1
hsa-miR-1250-3p	0	5.59105	1	1
hsa-miR-4740-5p	0	5.59105	1	1
hsa-miR-4740-3p	0	5.59105	1	1
hsa-miR-3186-5p	0	5.59105	1	1
hsa-miR-3186-3p	0	5.59105	1	1
hsa-miR-6786-5p	0	5.59105	1	1
hsa-miR-6787-5p	0	5.59105	1	1
hsa-miR-6787-3p	0	5.59105	1	1
hsa-miR-4525	0	5.59105	1	1
hsa-miR-8078	0	5.59105	1	1
hsa-miR-6718-5p	0	5.59105	1	1
hsa-miR-3976	0	5.59105	1	1
hsa-miR-4317	0	5.59105	1	1
hsa-miR-6788-5p	0	5.59105	1	1
hsa-miR-6788-3p	0	5.59105	1	1
hsa-miR-7153-5p	0	5.59105	1	1
hsa-miR-7153-3p	0	5.59105	1	1
hsa-miR-5190	0	5.59105	1	1
hsa-miR-4526	0	5.59105	1	1
hsa-miR-133a-3p	0	5.59105	1	1
hsa-miR-133a-5p	0	5.59105	1	1
hsa-miR-1-3p	0	5.59105	1	1
hsa-miR-4741	0	5.59105	1	1
hsa-miR-8057	0	5.59105	1	1
hsa-miR-302f	0	5.59105	1	1
hsa-miR-3975	0	5.59105	1	1
hsa-miR-187-5p	0	5.59105	1	1
hsa-miR-187-3p	0	5.59105	1	1
hsa-miR-3929	0	5.59105	1	1
hsa-miR-4318	0	5.59105	1	1
hsa-miR-924	0	5.59105	1	1
hsa-miR-5583-5p	0	5.59105	1	1
hsa-miR-5583-3p	0	5.59105	1	1
hsa-miR-4319	0	5.59105	1	1
hsa-miR-4527	0	5.59105	1	1
hsa-miR-4743-5p	0	5.59105	1	1
hsa-miR-4743-3p	0	5.59105	1	1
hsa-miR-4744	0	5.59105	1	1
hsa-miR-1539	0	5.59105	1	1
hsa-miR-4320	0	5.59105	1	1
hsa-miR-4528	0	5.59105	1	1
hsa-miR-4529-5p	0	5.59105	1	1
hsa-miR-4529-3p	0	5.59105	1	1
hsa-miR-122-5p	0	5.59105	1	1
hsa-miR-122-3p	0	5.59105	1	1
hsa-miR-3591-5p	0	5.59105	1	1
hsa-miR-3591-3p	0	5.59105	1	1
hsa-miR-5011-5p	0	5.59105	1	1
hsa-miR-5011-3p	0	5.59105	1	1
hsa-miR-548av-5p	0	5.59105	1	1
hsa-miR-548av-3p	0	5.59105	1	1
hsa-miR-4745-5p	0	5.59105	1	1
hsa-miR-3187-3p	0	5.59105	1	1
hsa-miR-3187-5p	0	5.59105	1	1
hsa-miR-1909-5p	0	5.59105	1	1
hsa-miR-1909-3p	0	5.59105	1	1
hsa-miR-1227-3p	0	5.59105	1	1
hsa-miR-6789-3p	0	5.59105	1	1
hsa-miR-4321	0	5.59105	1	1
hsa-miR-7108-5p	0	5.59105	1	1
hsa-miR-7108-3p	0	5.59105	1	1
hsa-miR-7850-5p	0	5.59105	1	1
hsa-miR-637	0	5.59105	1	1
hsa-miR-4746-3p	0	5.59105	1	1
hsa-miR-4747-5p	0	5.59105	1	1
hsa-miR-4747-3p	0	5.59105	1	1
hsa-miR-6885-5p	0	5.59105	1	1
hsa-miR-6885-3p	0	5.59105	1	1
hsa-miR-6790-5p	0	5.59105	1	1
hsa-miR-6790-3p	0	5.59105	1	1
hsa-miR-3940-5p	0	5.59105	1	1
hsa-miR-6791-5p	0	5.59105	1	1
hsa-miR-6791-3p	0	5.59105	1	1
hsa-miR-6792-5p	0	5.59105	1	1
hsa-miR-6792-3p	0	5.59105	1	1
hsa-miR-4999-5p	0	5.59105	1	1
hsa-miR-4999-3p	0	5.59105	1	1
hsa-miR-5589-5p	0	5.59105	1	1
hsa-miR-5589-3p	0	5.59105	1	1
hsa-miR-4322	0	5.59105	1	1
hsa-miR-1181	0	5.59105	1	1
hsa-miR-1238-3p	0	5.59105	1	1
hsa-miR-1238-5p	0	5.59105	1	1
hsa-miR-638	0	5.59105	1	1
hsa-miR-4748	0	5.59105	1	1
hsa-miR-6793-5p	0	5.59105	1	1
hsa-miR-6793-3p	0	5.59105	1	1
hsa-miR-6886-5p	0	5.59105	1	1
hsa-miR-5684	0	5.59105	1	1
hsa-miR-6794-5p	0	5.59105	1	1
hsa-miR-6794-3p	0	5.59105	1	1
hsa-miR-5695	0	5.59105	1	1
hsa-miR-6515-3p	0	5.59105	1	1
hsa-miR-23a-5p	0	5.59105	1	1
hsa-miR-181c-3p	0	5.59105	1	1
hsa-miR-181d-3p	0	5.59105	1	1
hsa-miR-1199-5p	0	5.59105	1	1
hsa-miR-1199-3p	0	5.59105	1	1
hsa-miR-639	0	5.59105	1	1
hsa-miR-6795-5p	0	5.59105	1	1
hsa-miR-6795-3p	0	5.59105	1	1
hsa-miR-1470	0	5.59105	1	1
hsa-miR-3188	0	5.59105	1	1
hsa-miR-3189-3p	0	5.59105	1	1
hsa-miR-3189-5p	0	5.59105	1	1
hsa-miR-640	0	5.59105	1	1
hsa-miR-6887-5p	0	5.59105	1	1
hsa-miR-6887-3p	0	5.59105	1	1
hsa-miR-5196-5p	0	5.59105	1	1
hsa-miR-5196-3p	0	5.59105	1	1
hsa-miR-4530	0	5.59105	1	1
hsa-miR-6719-3p	0	5.59105	1	1
hsa-miR-6796-5p	0	5.59105	1	1
hsa-miR-6796-3p	0	5.59105	1	1
hsa-miR-6797-5p	0	5.59105	1	1
hsa-miR-6797-3p	0	5.59105	1	1
hsa-miR-4323	0	5.59105	1	1
hsa-miR-8077	0	5.59105	1	1
hsa-miR-4531	0	5.59105	1	1
hsa-miR-8085	0	5.59105	1	1
hsa-miR-6088	0	5.59105	1	1
hsa-miR-642a-5p	0	5.59105	1	1
hsa-miR-642a-3p	0	5.59105	1	1
hsa-miR-642b-3p	0	5.59105	1	1
hsa-miR-642b-5p	0	5.59105	1	1
hsa-miR-769-3p	0	5.59105	1	1
hsa-miR-320e	0	5.59105	1	1
hsa-miR-3190-5p	0	5.59105	1	1
hsa-miR-3190-3p	0	5.59105	1	1
hsa-miR-3191-3p	0	5.59105	1	1
hsa-miR-3191-5p	0	5.59105	1	1
hsa-miR-6798-5p	0	5.59105	1	1
hsa-miR-6798-3p	0	5.59105	1	1
hsa-miR-4324	0	5.59105	1	1
hsa-miR-150-5p	0	5.59105	1	1
hsa-miR-150-3p	0	5.59105	1	1
hsa-miR-5088-3p	0	5.59105	1	1
hsa-miR-6799-5p	0	5.59105	1	1
hsa-miR-6799-3p	0	5.59105	1	1
hsa-miR-6800-5p	0	5.59105	1	1
hsa-miR-4749-5p	0	5.59105	1	1
hsa-miR-4749-3p	0	5.59105	1	1
hsa-miR-4750-5p	0	5.59105	1	1
hsa-miR-4750-3p	0	5.59105	1	1
hsa-miR-8074	0	5.59105	1	1
hsa-miR-99b-3p	0	5.59105	1	1
hsa-let-7e-3p	0	5.59105	1	1
hsa-miR-125a-3p	0	5.59105	1	1
hsa-miR-6801-5p	0	5.59105	1	1
hsa-miR-6801-3p	0	5.59105	1	1
hsa-miR-643	0	5.59105	1	1
hsa-miR-512-5p	0	5.59105	1	1
hsa-miR-512-3p	0	5.59105	1	1
hsa-miR-1323	0	5.59105	1	1
hsa-miR-498	0	5.59105	1	1
hsa-miR-520e	0	5.59105	1	1
hsa-miR-515-5p	0	5.59105	1	1
hsa-miR-515-3p	0	5.59105	1	1
hsa-miR-519e-5p	0	5.59105	1	1
hsa-miR-519e-3p	0	5.59105	1	1
hsa-miR-520f-3p	0	5.59105	1	1
hsa-miR-520f-5p	0	5.59105	1	1
hsa-miR-519c-5p	0	5.59105	1	1
hsa-miR-519c-3p	0	5.59105	1	1
hsa-miR-1283	0	5.59105	1	1
hsa-miR-520a-5p	0	5.59105	1	1
hsa-miR-520a-3p	0	5.59105	1	1
hsa-miR-526b-5p	0	5.59105	1	1
hsa-miR-526b-3p	0	5.59105	1	1
hsa-miR-519b-5p	0	5.59105	1	1
hsa-miR-519b-3p	0	5.59105	1	1
hsa-miR-525-5p	0	5.59105	1	1
hsa-miR-525-3p	0	5.59105	1	1
hsa-miR-523-5p	0	5.59105	1	1
hsa-miR-523-3p	0	5.59105	1	1
hsa-miR-518f-5p	0	5.59105	1	1
hsa-miR-518f-3p	0	5.59105	1	1
hsa-miR-520b	0	5.59105	1	1
hsa-miR-518b	0	5.59105	1	1
hsa-miR-526a	0	5.59105	1	1
hsa-miR-520c-5p	0	5.59105	1	1
hsa-miR-520c-3p	0	5.59105	1	1
hsa-miR-518c-5p	0	5.59105	1	1
hsa-miR-518c-3p	0	5.59105	1	1
hsa-miR-524-5p	0	5.59105	1	1
hsa-miR-524-3p	0	5.59105	1	1
hsa-miR-517-5p	0	5.59105	1	1
hsa-miR-517a-3p	0	5.59105	1	1
hsa-miR-519d-3p	0	5.59105	1	1
hsa-miR-519d-5p	0	5.59105	1	1
hsa-miR-521	0	5.59105	1	1
hsa-miR-520d-5p	0	5.59105	1	1
hsa-miR-520d-3p	0	5.59105	1	1
hsa-miR-517b-3p	0	5.59105	1	1
hsa-miR-520g-3p	0	5.59105	1	1
hsa-miR-520g-5p	0	5.59105	1	1
hsa-miR-516b-5p	0	5.59105	1	1
hsa-miR-516b-3p	0	5.59105	1	1
hsa-miR-518e-5p	0	5.59105	1	1
hsa-miR-518e-3p	0	5.59105	1	1
hsa-miR-518a-5p	0	5.59105	1	1
hsa-miR-518a-3p	0	5.59105	1	1
hsa-miR-518d-5p	0	5.59105	1	1
hsa-miR-518d-3p	0	5.59105	1	1
hsa-miR-517c-3p	0	5.59105	1	1
hsa-miR-520h	0	5.59105	1	1
hsa-miR-522-5p	0	5.59105	1	1
hsa-miR-522-3p	0	5.59105	1	1
hsa-miR-519a-5p	0	5.59105	1	1
hsa-miR-519a-3p	0	5.59105	1	1
hsa-miR-527	0	5.59105	1	1
hsa-miR-516a-5p	0	5.59105	1	1
hsa-miR-516a-3p	0	5.59105	1	1
hsa-miR-371a-5p	0	5.59105	1	1
hsa-miR-371a-3p	0	5.59105	1	1
hsa-miR-371b-5p	0	5.59105	1	1
hsa-miR-371b-3p	0	5.59105	1	1
hsa-miR-372-3p	0	5.59105	1	1
hsa-miR-372-5p	0	5.59105	1	1
hsa-miR-373-5p	0	5.59105	1	1
hsa-miR-373-3p	0	5.59105	1	1
hsa-miR-935	0	5.59105	1	1
hsa-miR-4752	0	5.59105	1	1
hsa-miR-8061	0	5.59105	1	1
hsa-miR-7975	0	5.59105	1	1
hsa-miR-6804-5p	0	5.59105	1	1
hsa-miR-6804-3p	0	5.59105	1	1
hsa-miR-6802-5p	0	5.59105	1	1
hsa-miR-6802-3p	0	5.59105	1	1
hsa-miR-6803-5p	0	5.59105	1	1
hsa-miR-6805-5p	0	5.59105	1	1
hsa-miR-6805-3p	0	5.59105	1	1
hsa-miR-6806-5p	0	5.59105	1	1
hsa-miR-6806-3p	0	5.59105	1	1
hsa-miR-4754	0	5.59105	1	1
hsa-miR-6807-3p	0	5.59105	1	1
hsa-miR-7158-5p	0	5.59105	1	1
hsa-miR-7158-3p	0	5.59105	1	1
hsa-miR-7515	0	5.59105	1	1
hsa-miR-4261	0	5.59105	1	1
hsa-miR-548s	0	5.59105	1	1
hsa-miR-4262	0	5.59105	1	1
hsa-miR-3681-5p	0	5.59105	1	1
hsa-miR-3681-3p	0	5.59105	1	1
hsa-miR-3125	0	5.59105	1	1
hsa-miR-4757-5p	0	5.59105	1	1
hsa-miR-4757-3p	0	5.59105	1	1
hsa-miR-1301-5p	0	5.59105	1	1
hsa-miR-4263	0	5.59105	1	1
hsa-miR-558	0	5.59105	1	1
hsa-miR-4765	0	5.59105	1	1
hsa-miR-4430	0	5.59105	1	1
hsa-miR-548ad-3p	0	5.59105	1	1
hsa-miR-548ad-5p	0	5.59105	1	1
hsa-miR-559	0	5.59105	1	1
hsa-miR-548ba	0	5.59105	1	1
hsa-miR-8485	0	5.59105	1	1
hsa-miR-4431	0	5.59105	1	1
hsa-miR-3682-3p	0	5.59105	1	1
hsa-miR-3682-5p	0	5.59105	1	1
hsa-miR-217	0	5.59105	1	1
hsa-miR-216a-5p	0	5.59105	1	1
hsa-miR-216a-3p	0	5.59105	1	1
hsa-miR-216b-5p	0	5.59105	1	1
hsa-miR-216b-3p	0	5.59105	1	1
hsa-miR-4432	0	5.59105	1	1
hsa-miR-5192	0	5.59105	1	1
hsa-miR-4433b-5p	0	5.59105	1	1
hsa-miR-4433b-3p	0	5.59105	1	1
hsa-miR-4433a-3p	0	5.59105	1	1
hsa-miR-4433a-5p	0	5.59105	1	1
hsa-miR-4434	0	5.59105	1	1
hsa-miR-4778-5p	0	5.59105	1	1
hsa-miR-4778-3p	0	5.59105	1	1
hsa-miR-3126-5p	0	5.59105	1	1
hsa-miR-3126-3p	0	5.59105	1	1
hsa-miR-1285-3p	0	5.59105	1	1
hsa-miR-5000-5p	0	5.59105	1	1
hsa-miR-5000-3p	0	5.59105	1	1
hsa-miR-4264	0	5.59105	1	1
hsa-miR-8080	0	5.59105	1	1
hsa-miR-6071	0	5.59105	1	1
hsa-miR-4779	0	5.59105	1	1
hsa-miR-4771	0	5.59105	1	1
hsa-miR-4435	0	5.59105	1	1
hsa-miR-4780	0	5.59105	1	1
hsa-miR-4436a	0	5.59105	1	1
hsa-miR-3127-5p	0	5.59105	1	1
hsa-miR-3127-3p	0	5.59105	1	1
hsa-miR-5696	0	5.59105	1	1
hsa-miR-4772-5p	0	5.59105	1	1
hsa-miR-4772-3p	0	5.59105	1	1
hsa-miR-4265	0	5.59105	1	1
hsa-miR-4266	0	5.59105	1	1
hsa-miR-4267	0	5.59105	1	1
hsa-miR-4436b-5p	0	5.59105	1	1
hsa-miR-4436b-3p	0	5.59105	1	1
hsa-miR-4782-5p	0	5.59105	1	1
hsa-miR-4782-3p	0	5.59105	1	1
hsa-miR-4783-5p	0	5.59105	1	1
hsa-miR-4783-3p	0	5.59105	1	1
hsa-miR-4784	0	5.59105	1	1
hsa-miR-663b	0	5.59105	1	1
hsa-miR-3679-5p	0	5.59105	1	1
hsa-miR-3679-3p	0	5.59105	1	1
hsa-miR-5590-5p	0	5.59105	1	1
hsa-miR-5590-3p	0	5.59105	1	1
hsa-miR-7157-5p	0	5.59105	1	1
hsa-miR-7157-3p	0	5.59105	1	1
hsa-miR-4773	0	5.59105	1	1
hsa-miR-6888-5p	0	5.59105	1	1
hsa-miR-6888-3p	0	5.59105	1	1
hsa-miR-4785	0	5.59105	1	1
hsa-miR-4774-5p	0	5.59105	1	1
hsa-miR-4774-3p	0	5.59105	1	1
hsa-miR-10b-3p	0	5.59105	1	1
hsa-miR-7704	0	5.59105	1	1
hsa-miR-4444	0	5.59105	1	1
hsa-miR-6512-5p	0	5.59105	1	1
hsa-miR-6512-3p	0	5.59105	1	1
hsa-miR-1258	0	5.59105	1	1
hsa-miR-4437	0	5.59105	1	1
hsa-miR-548ae-3p	0	5.59105	1	1
hsa-miR-561-3p	0	5.59105	1	1
hsa-miR-561-5p	0	5.59105	1	1
hsa-miR-1245a	0	5.59105	1	1
hsa-miR-1245b-5p	0	5.59105	1	1
hsa-miR-1245b-3p	0	5.59105	1	1
hsa-miR-3606-5p	0	5.59105	1	1
hsa-miR-3606-3p	0	5.59105	1	1
hsa-miR-3129-5p	0	5.59105	1	1
hsa-miR-3130-5p	0	5.59105	1	1
hsa-miR-3130-3p	0	5.59105	1	1
hsa-miR-2355-5p	0	5.59105	1	1
hsa-miR-7845-5p	0	5.59105	1	1
hsa-miR-4775	0	5.59105	1	1
hsa-miR-4776-5p	0	5.59105	1	1
hsa-miR-4776-3p	0	5.59105	1	1
hsa-miR-4438	0	5.59105	1	1
hsa-miR-6809-5p	0	5.59105	1	1
hsa-miR-6809-3p	0	5.59105	1	1
hsa-miR-6513-5p	0	5.59105	1	1
hsa-miR-6513-3p	0	5.59105	1	1
hsa-miR-6810-3p	0	5.59105	1	1
hsa-miR-9500	0	5.59105	1	1
hsa-miR-375	0	5.59105	1	1
hsa-miR-3131	0	5.59105	1	1
hsa-miR-153-3p	0	5.59105	1	1
hsa-miR-3132	0	5.59105	1	1
hsa-miR-4268	0	5.59105	1	1
hsa-miR-4439	0	5.59105	1	1
hsa-miR-5702	0	5.59105	1	1
hsa-miR-5703	0	5.59105	1	1
hsa-miR-4777-5p	0	5.59105	1	1
hsa-miR-4777-3p	0	5.59105	1	1
hsa-miR-1471	0	5.59105	1	1
hsa-miR-562	0	5.59105	1	1
hsa-miR-5001-3p	0	5.59105	1	1
hsa-miR-6811-5p	0	5.59105	1	1
hsa-miR-6811-3p	0	5.59105	1	1
hsa-miR-4440	0	5.59105	1	1
hsa-miR-4441	0	5.59105	1	1
hsa-miR-4269	0	5.59105	1	1
hsa-miR-2467-5p	0	5.59105	1	1
hsa-miR-2467-3p	0	5.59105	1	1
hsa-miR-4786-5p	0	5.59105	1	1
hsa-miR-4786-3p	0	5.59105	1	1
hsa-miR-149-5p	0	5.59105	1	1
hsa-miR-149-3p	0	5.59105	1	1
hsa-miR-6869-5p	0	5.59105	1	1
hsa-miR-6869-3p	0	5.59105	1	1
hsa-miR-1292-3p	0	5.59105	1	1
hsa-miR-103a-3p	0	5.59105	1	1
hsa-miR-103b	0	5.59105	1	1
hsa-miR-8062	0	5.59105	1	1
hsa-miR-6870-5p	0	5.59105	1	1
hsa-miR-6870-3p	0	5.59105	1	1
hsa-miR-3192-5p	0	5.59105	1	1
hsa-miR-3192-3p	0	5.59105	1	1
hsa-miR-3193	0	5.59105	1	1
hsa-miR-1825	0	5.59105	1	1
hsa-miR-4755-5p	0	5.59105	1	1
hsa-miR-4755-3p	0	5.59105	1	1
hsa-miR-644a	0	5.59105	1	1
hsa-miR-499a-5p	0	5.59105	1	1
hsa-miR-499a-3p	0	5.59105	1	1
hsa-miR-499b-5p	0	5.59105	1	1
hsa-miR-499b-3p	0	5.59105	1	1
hsa-miR-1289	0	5.59105	1	1
hsa-miR-548o-5p	0	5.59105	1	1
hsa-miR-6871-5p	0	5.59105	1	1
hsa-miR-6871-3p	0	5.59105	1	1
hsa-miR-3646	0	5.59105	1	1
hsa-miR-6812-5p	0	5.59105	1	1
hsa-miR-6812-3p	0	5.59105	1	1
hsa-miR-3617-5p	0	5.59105	1	1
hsa-miR-3617-3p	0	5.59105	1	1
hsa-miR-3616-5p	0	5.59105	1	1
hsa-miR-3616-3p	0	5.59105	1	1
hsa-miR-645	0	5.59105	1	1
hsa-miR-3194-5p	0	5.59105	1	1
hsa-miR-3194-3p	0	5.59105	1	1
hsa-miR-4756-5p	0	5.59105	1	1
hsa-miR-4756-3p	0	5.59105	1	1
hsa-miR-4325	0	5.59105	1	1
hsa-miR-4532	0	5.59105	1	1
hsa-miR-296-5p	0	5.59105	1	1
hsa-miR-296-3p	0	5.59105	1	1
hsa-miR-298	0	5.59105	1	1
hsa-miR-646	0	5.59105	1	1
hsa-miR-4533	0	5.59105	1	1
hsa-miR-548ag	0	5.59105	1	1
hsa-miR-1257	0	5.59105	1	1
hsa-miR-3195	0	5.59105	1	1
hsa-miR-4758-5p	0	5.59105	1	1
hsa-miR-4758-3p	0	5.59105	1	1
hsa-miR-1-5p	0	5.59105	1	1
hsa-miR-3196	0	5.59105	1	1
hsa-miR-1914-5p	0	5.59105	1	1
hsa-miR-1914-3p	0	5.59105	1	1
hsa-miR-647	0	5.59105	1	1
hsa-miR-6813-5p	0	5.59105	1	1
hsa-miR-6813-3p	0	5.59105	1	1
hsa-miR-8069	0	5.59105	1	1
hsa-miR-548x-5p	0	5.59105	1	1
hsa-miR-6130	0	5.59105	1	1
hsa-miR-4759	0	5.59105	1	1
hsa-miR-4327	0	5.59105	1	1
hsa-miR-6501-5p	0	5.59105	1	1
hsa-miR-6501-3p	0	5.59105	1	1
hsa-miR-802	0	5.59105	1	1
hsa-miR-6508-5p	0	5.59105	1	1
hsa-miR-6508-3p	0	5.59105	1	1
hsa-miR-4760-5p	0	5.59105	1	1
hsa-miR-4760-3p	0	5.59105	1	1
hsa-miR-3197	0	5.59105	1	1
hsa-miR-6814-5p	0	5.59105	1	1
hsa-miR-6814-3p	0	5.59105	1	1
hsa-miR-5692b	0	5.59105	1	1
hsa-miR-6070	0	5.59105	1	1
hsa-miR-6815-5p	0	5.59105	1	1
hsa-miR-6815-3p	0	5.59105	1	1
hsa-miR-648	0	5.59105	1	1
hsa-miR-4761-5p	0	5.59105	1	1
hsa-miR-4761-3p	0	5.59105	1	1
hsa-miR-185-3p	0	5.59105	1	1
hsa-miR-6816-3p	0	5.59105	1	1
hsa-miR-1286	0	5.59105	1	1
hsa-miR-649	0	5.59105	1	1
hsa-miR-301b-5p	0	5.59105	1	1
hsa-miR-650	0	5.59105	1	1
hsa-miR-5571-5p	0	5.59105	1	1
hsa-miR-5571-3p	0	5.59105	1	1
hsa-miR-6817-5p	0	5.59105	1	1
hsa-miR-6817-3p	0	5.59105	1	1
hsa-miR-548j-5p	0	5.59105	1	1
hsa-miR-548j-3p	0	5.59105	1	1
hsa-miR-3199	0	5.59105	1	1
hsa-miR-5739	0	5.59105	1	1
hsa-miR-6818-5p	0	5.59105	1	1
hsa-miR-6818-3p	0	5.59105	1	1
hsa-miR-3200-5p	0	5.59105	1	1
hsa-miR-3200-3p	0	5.59105	1	1
hsa-miR-3928-3p	0	5.59105	1	1
hsa-miR-3928-5p	0	5.59105	1	1
hsa-miR-7109-5p	0	5.59105	1	1
hsa-miR-7109-3p	0	5.59105	1	1
hsa-miR-4764-5p	0	5.59105	1	1
hsa-miR-4764-3p	0	5.59105	1	1
hsa-miR-6069	0	5.59105	1	1
hsa-miR-6819-5p	0	5.59105	1	1
hsa-miR-6819-3p	0	5.59105	1	1
hsa-miR-658	0	5.59105	1	1
hsa-miR-659-3p	0	5.59105	1	1
hsa-miR-659-5p	0	5.59105	1	1
hsa-miR-6820-5p	0	5.59105	1	1
hsa-miR-6820-3p	0	5.59105	1	1
hsa-miR-4534	0	5.59105	1	1
hsa-miR-4766-5p	0	5.59105	1	1
hsa-miR-4766-3p	0	5.59105	1	1
hsa-miR-1281	0	5.59105	1	1
hsa-miR-6889-5p	0	5.59105	1	1
hsa-miR-6889-3p	0	5.59105	1	1
hsa-miR-1249-5p	0	5.59105	1	1
hsa-miR-4762-5p	0	5.59105	1	1
hsa-miR-4762-3p	0	5.59105	1	1
hsa-miR-3619-5p	0	5.59105	1	1
hsa-miR-3619-3p	0	5.59105	1	1
hsa-miR-4763-5p	0	5.59105	1	1
hsa-miR-4763-3p	0	5.59105	1	1
hsa-miR-3201	0	5.59105	1	1
hsa-miR-4535	0	5.59105	1	1
hsa-miR-3667-5p	0	5.59105	1	1
hsa-miR-6821-5p	0	5.59105	1	1
hsa-miR-6821-3p	0	5.59105	1	1
hsa-miR-4790-5p	0	5.59105	1	1
hsa-miR-4790-3p	0	5.59105	1	1
hsa-miR-378b	0	5.59105	1	1
hsa-miR-885-5p	0	5.59105	1	1
hsa-miR-885-3p	0	5.59105	1	1
hsa-miR-4270	0	5.59105	1	1
hsa-miR-3134	0	5.59105	1	1
hsa-miR-563	0	5.59105	1	1
hsa-miR-3714	0	5.59105	1	1
hsa-miR-4791	0	5.59105	1	1
hsa-miR-3135a	0	5.59105	1	1
hsa-miR-4792	0	5.59105	1	1
hsa-miR-4442	0	5.59105	1	1
hsa-miR-466	0	5.59105	1	1
hsa-miR-548ay-5p	0	5.59105	1	1
hsa-miR-128-2-5p	0	5.59105	1	1
hsa-miR-26a-1-3p	0	5.59105	1	1
hsa-miR-6822-5p	0	5.59105	1	1
hsa-miR-6822-3p	0	5.59105	1	1
hsa-miR-138-1-3p	0	5.59105	1	1
hsa-miR-564	0	5.59105	1	1
hsa-miR-2115-3p	0	5.59105	1	1
hsa-miR-6823-5p	0	5.59105	1	1
hsa-miR-6823-3p	0	5.59105	1	1
hsa-miR-711	0	5.59105	1	1
hsa-miR-6824-5p	0	5.59105	1	1
hsa-miR-6824-3p	0	5.59105	1	1
hsa-miR-4793-5p	0	5.59105	1	1
hsa-miR-4793-3p	0	5.59105	1	1
hsa-miR-6890-5p	0	5.59105	1	1
hsa-miR-6890-3p	0	5.59105	1	1
hsa-miR-4271	0	5.59105	1	1
hsa-miR-5193	0	5.59105	1	1
hsa-miR-566	0	5.59105	1	1
hsa-miR-5787	0	5.59105	1	1
hsa-miR-6872-5p	0	5.59105	1	1
hsa-miR-6872-3p	0	5.59105	1	1
hsa-miR-4787-5p	0	5.59105	1	1
hsa-miR-135a-3p	0	5.59105	1	1
hsa-miR-8064	0	5.59105	1	1
hsa-miR-3938	0	5.59105	1	1
hsa-miR-548bb-5p	0	5.59105	1	1
hsa-miR-548bb-3p	0	5.59105	1	1
hsa-miR-4272	0	5.59105	1	1
hsa-miR-3136-5p	0	5.59105	1	1
hsa-miR-3136-3p	0	5.59105	1	1
hsa-miR-1324	0	5.59105	1	1
hsa-miR-4273	0	5.59105	1	1
hsa-miR-3923	0	5.59105	1	1
hsa-miR-5688	0	5.59105	1	1
hsa-miR-4795-5p	0	5.59105	1	1
hsa-miR-4795-3p	0	5.59105	1	1
hsa-miR-8060	0	5.59105	1	1
hsa-miR-3921	0	5.59105	1	1
hsa-miR-548ab	0	5.59105	1	1
hsa-miR-4445-5p	0	5.59105	1	1
hsa-miR-4445-3p	0	5.59105	1	1
hsa-miR-567	0	5.59105	1	1
hsa-miR-8076	0	5.59105	1	1
hsa-miR-4446-5p	0	5.59105	1	1
hsa-miR-4446-3p	0	5.59105	1	1
hsa-miR-568	0	5.59105	1	1
hsa-miR-4796-5p	0	5.59105	1	1
hsa-miR-4796-3p	0	5.59105	1	1
hsa-miR-4447	0	5.59105	1	1
hsa-miR-198	0	5.59105	1	1
hsa-miR-5682	0	5.59105	1	1
hsa-miR-7110-5p	0	5.59105	1	1
hsa-miR-7110-3p	0	5.59105	1	1
hsa-miR-5002-5p	0	5.59105	1	1
hsa-miR-5002-3p	0	5.59105	1	1
hsa-miR-6083	0	5.59105	1	1
hsa-miR-5092	0	5.59105	1	1
hsa-miR-548i	0	5.59105	1	1
hsa-miR-6825-5p	0	5.59105	1	1
hsa-miR-6825-3p	0	5.59105	1	1
hsa-miR-6826-5p	0	5.59105	1	1
hsa-miR-6826-3p	0	5.59105	1	1
hsa-miR-5704	0	5.59105	1	1
hsa-miR-6827-5p	0	5.59105	1	1
hsa-miR-6827-3p	0	5.59105	1	1
hsa-miR-4788	0	5.59105	1	1
hsa-miR-5186	0	5.59105	1	1
hsa-miR-3919	0	5.59105	1	1
hsa-miR-1263	0	5.59105	1	1
hsa-miR-551b-3p	0	5.59105	1	1
hsa-miR-6828-5p	0	5.59105	1	1
hsa-miR-6828-3p	0	5.59105	1	1
hsa-miR-569	0	5.59105	1	1
hsa-miR-4789-5p	0	5.59105	1	1
hsa-miR-4789-3p	0	5.59105	1	1
hsa-miR-7977	0	5.59105	1	1
hsa-miR-1224-5p	0	5.59105	1	1
hsa-miR-1224-3p	0	5.59105	1	1
hsa-miR-5588-5p	0	5.59105	1	1
hsa-miR-5588-3p	0	5.59105	1	1
hsa-miR-548aq-5p	0	5.59105	1	1
hsa-miR-548aq-3p	0	5.59105	1	1
hsa-miR-944	0	5.59105	1	1
hsa-miR-3137	0	5.59105	1	1
hsa-miR-570-3p	0	5.59105	1	1
hsa-miR-570-5p	0	5.59105	1	1
hsa-miR-6829-5p	0	5.59105	1	1
hsa-miR-6829-3p	0	5.59105	1	1
hsa-miR-4797-5p	0	5.59105	1	1
hsa-miR-4797-3p	0	5.59105	1	1
hsa-miR-922	0	5.59105	1	1
hsa-miR-571	0	5.59105	1	1
hsa-miR-4800-5p	0	5.59105	1	1
hsa-miR-4800-3p	0	5.59105	1	1
hsa-miR-4798-5p	0	5.59105	1	1
hsa-miR-4798-3p	0	5.59105	1	1
hsa-miR-4274	0	5.59105	1	1
hsa-miR-95-3p	0	5.59105	1	1
hsa-miR-95-5p	0	5.59105	1	1
hsa-miR-572	0	5.59105	1	1
hsa-miR-5091	0	5.59105	1	1
hsa-miR-218-5p	0	5.59105	1	1
hsa-miR-218-1-3p	0	5.59105	1	1
hsa-miR-7978	0	5.59105	1	1
hsa-miR-4275	0	5.59105	1	1
hsa-miR-4801	0	5.59105	1	1
hsa-miR-574-5p	0	5.59105	1	1
hsa-miR-574-3p	0	5.59105	1	1
hsa-miR-5591-5p	0	5.59105	1	1
hsa-miR-5591-3p	0	5.59105	1	1
hsa-miR-4802-5p	0	5.59105	1	1
hsa-miR-4802-3p	0	5.59105	1	1
hsa-miR-8053	0	5.59105	1	1
hsa-miR-1269a	0	5.59105	1	1
hsa-miR-4450	0	5.59105	1	1
hsa-miR-548ah-5p	0	5.59105	1	1
hsa-miR-548ah-3p	0	5.59105	1	1
[truncated: 589 more rows]
