# Supplementary material for: MicroRNA Expression Patterns Reveal a Role of the TGF-β Family Signaling in AML Chemo-Resistance
Source: Cancers (Basel). 2023 Oct 21;15(20):5086. doi: 10.3390/cancers15205086 (PMC10605523; doi:10.3390/cancers15205086)
Supplement: Supplementary file 1 [file cancers-15-05086-s001.zip › File S3_MicroRNAs_upregulated in_HL60R+targets.xlsx]

## Sheet: Tabelle1
hsa-miR-100-5p	ABLIM1
hsa-miR-100-5p	ACKR3
hsa-miR-100-5p	ACSL3
hsa-miR-100-5p	ACTR1B
hsa-miR-100-5p	AGPAT3
hsa-miR-100-5p	AKT1
hsa-miR-100-5p	ANAPC1
hsa-miR-100-5p	ANAPC11
hsa-miR-100-5p	APBA3
hsa-miR-100-5p	APEX1
hsa-miR-100-5p	ARPP19
hsa-miR-100-5p	ATP1A2
hsa-miR-100-5p	ATP5L
hsa-miR-100-5p	ATP6AP1L
hsa-miR-100-5p	BECN1
hsa-miR-100-5p	C9orf66
hsa-miR-100-5p	CAPNS1
hsa-miR-100-5p	CBX3
hsa-miR-100-5p	CCZ1B
hsa-miR-100-5p	CDC73
hsa-miR-100-5p	COX2
hsa-miR-100-5p	CREBBP
hsa-miR-100-5p	CTDSPL2
hsa-miR-100-5p	CUL1
hsa-miR-100-5p	CUL5
hsa-miR-100-5p	CYR61
hsa-miR-100-5p	CYTB
hsa-miR-100-5p	DAZAP2
hsa-miR-100-5p	DCAF6
hsa-miR-100-5p	DCBLD1
hsa-miR-100-5p	DDAH1
hsa-miR-100-5p	DEAF1
hsa-miR-100-5p	DOLK
hsa-miR-100-5p	EDEM1
hsa-miR-100-5p	EIF5A
hsa-miR-100-5p	EIF5AL1
hsa-miR-100-5p	ESR1
hsa-miR-100-5p	EWSR1
hsa-miR-100-5p	FAM221A
hsa-miR-100-5p	FARSB
hsa-miR-100-5p	FBXL15
hsa-miR-100-5p	FGFR3
hsa-miR-100-5p	FKBP5
hsa-miR-100-5p	FLT1
hsa-miR-100-5p	FOXN2
hsa-miR-100-5p	FOXP1
hsa-miR-100-5p	GDE1
hsa-miR-100-5p	GFOD1
hsa-miR-100-5p	GNA13
hsa-miR-100-5p	GRHL1
hsa-miR-100-5p	H2AFV
hsa-miR-100-5p	H2AFY
hsa-miR-100-5p	H3F3A
hsa-miR-100-5p	HACD3
hsa-miR-100-5p	HIST1H4C
hsa-miR-100-5p	HIST2H4B
hsa-miR-100-5p	HOXA1
hsa-miR-100-5p	HS3ST2
hsa-miR-100-5p	HSPA14
hsa-miR-100-5p	ID1
hsa-miR-100-5p	IFIT3
hsa-miR-100-5p	ITM2B
hsa-miR-100-5p	JPH1
hsa-miR-100-5p	KATNBL1
hsa-miR-100-5p	KBTBD8
hsa-miR-100-5p	KDELR2
hsa-miR-100-5p	LIN28B
hsa-miR-100-5p	LIX1L
hsa-miR-100-5p	LRRC41
hsa-miR-100-5p	MAFG
hsa-miR-100-5p	MAP7D1
hsa-miR-100-5p	MAPK1IP1L
hsa-miR-100-5p	MARC1
hsa-miR-100-5p	MBIP
hsa-miR-100-5p	MITD1
hsa-miR-100-5p	MKLN1
hsa-miR-100-5p	MMP13
hsa-miR-100-5p	MRPS33
hsa-miR-100-5p	MTO1
hsa-miR-100-5p	N4BP2
hsa-miR-100-5p	NDE1
hsa-miR-100-5p	NDUFA2
hsa-miR-100-5p	NDUFC2
hsa-miR-100-5p	NIP7
hsa-miR-100-5p	NLRP3
hsa-miR-100-5p	NTAN1
hsa-miR-100-5p	NUDCD2
hsa-miR-100-5p	ORC2
hsa-miR-100-5p	ORC5
hsa-miR-100-5p	ORMDL1
hsa-miR-100-5p	OXA1L
hsa-miR-100-5p	OXCT1
hsa-miR-100-5p	PAPSS1
hsa-miR-100-5p	PATZ1
hsa-miR-100-5p	PCBP1
hsa-miR-100-5p	PFN2
hsa-miR-100-5p	PIKFYVE
hsa-miR-100-5p	PPP1CB
hsa-miR-100-5p	PRDX1
hsa-miR-100-5p	PSMA5
hsa-miR-100-5p	PSMG2
hsa-miR-100-5p	PTPN9
hsa-miR-100-5p	QSER1
hsa-miR-100-5p	RAB33B
hsa-miR-100-5p	RAB5C
hsa-miR-100-5p	RAP1B
hsa-miR-100-5p	RCN2
hsa-miR-100-5p	RHPN2
hsa-miR-100-5p	RIOK2
hsa-miR-100-5p	RPL15
hsa-miR-100-5p	RPL19
hsa-miR-100-5p	RPL26
hsa-miR-100-5p	RPL36A
hsa-miR-100-5p	RPL39L
hsa-miR-100-5p	RPL7
hsa-miR-100-5p	RPL7A
hsa-miR-100-5p	RPL7L1
hsa-miR-100-5p	RPS15
hsa-miR-100-5p	RPS15A
hsa-miR-100-5p	RPS8
hsa-miR-100-5p	S100A10
hsa-miR-100-5p	SAP30L
hsa-miR-100-5p	SAT1
hsa-miR-100-5p	SEPSECS
hsa-miR-100-5p	2010-09-01
hsa-miR-100-5p	SET
hsa-miR-100-5p	SLC17A8
hsa-miR-100-5p	SMCHD1
hsa-miR-100-5p	SMPDL3B
hsa-miR-100-5p	SNRNP27
hsa-miR-100-5p	SNX4
hsa-miR-100-5p	SOGA1
hsa-miR-100-5p	SRD5A3
hsa-miR-100-5p	TAPBP
hsa-miR-100-5p	TEX264
hsa-miR-100-5p	THAP2
hsa-miR-100-5p	TM9SF3
hsa-miR-100-5p	TMEM30A
hsa-miR-100-5p	TRIB1
hsa-miR-100-5p	TSC22D1
hsa-miR-100-5p	UBA2
hsa-miR-100-5p	UBB
hsa-miR-100-5p	UBE2E3
hsa-miR-100-5p	UBQLN1
hsa-miR-100-5p	UNC50
hsa-miR-100-5p	USP1
hsa-miR-100-5p	VCP
hsa-miR-100-5p	WDR4
hsa-miR-100-5p	WTIP
hsa-miR-100-5p	XRCC5
hsa-miR-100-5p	XRCC6
hsa-miR-100-5p	YWHAE
hsa-miR-100-5p	ZNF215
hsa-miR-100-5p	ZNF511
hsa-miR-124-3p	AAMDC
hsa-miR-124-3p	AARS
hsa-miR-124-3p	AATF
hsa-miR-124-3p	ABCC3
hsa-miR-124-3p	ABHD4
hsa-miR-124-3p	ABHD5
hsa-miR-124-3p	ABRAXAS2
hsa-miR-124-3p	ACAA2
hsa-miR-124-3p	ACADL
hsa-miR-124-3p	ACADVL
hsa-miR-124-3p	ACAT2
hsa-miR-124-3p	ACOT11
hsa-miR-124-3p	ACP6
hsa-miR-124-3p	ACSL5
hsa-miR-124-3p	ACTR3
hsa-miR-124-3p	ACTR5
hsa-miR-124-3p	ACTR8
hsa-miR-124-3p	ADAM15
hsa-miR-124-3p	ADAMTS1
hsa-miR-124-3p	ADAMTSL5
hsa-miR-124-3p	ADARB1
hsa-miR-124-3p	ADCY3
hsa-miR-124-3p	ADCY6
hsa-miR-124-3p	ADCY9
hsa-miR-124-3p	ADD3
hsa-miR-124-3p	ADGRA1
hsa-miR-124-3p	ADPRH
hsa-miR-124-3p	ADRB3
hsa-miR-124-3p	AFAP1L1
hsa-miR-124-3p	AFDN
hsa-miR-124-3p	AGTR1
hsa-miR-124-3p	AGTR2
hsa-miR-124-3p	AHRR
hsa-miR-124-3p	AIF1L
hsa-miR-124-3p	AK3
hsa-miR-124-3p	AKAP4
hsa-miR-124-3p	AKT1S1
hsa-miR-124-3p	ALDH3B2
hsa-miR-124-3p	ALDOB
hsa-miR-124-3p	ALG14
hsa-miR-124-3p	AMIGO2
hsa-miR-124-3p	AMMECR1
hsa-miR-124-3p	ANAPC4
hsa-miR-124-3p	ANAPC5
hsa-miR-124-3p	ANAPC7
hsa-miR-124-3p	ANGPTL4
hsa-miR-124-3p	ANGPTL7
hsa-miR-124-3p	ANKRD27
hsa-miR-124-3p	ANKRD36B
hsa-miR-124-3p	ANKRD42
hsa-miR-124-3p	ANKS1B
hsa-miR-124-3p	ANKS3
hsa-miR-124-3p	ANKS6
hsa-miR-124-3p	ANO1
hsa-miR-124-3p	ANO6
hsa-miR-124-3p	ANP32E
hsa-miR-124-3p	ANXA11
hsa-miR-124-3p	ANXA5
hsa-miR-124-3p	ANXA6
hsa-miR-124-3p	ANXA8
hsa-miR-124-3p	AP1M2
hsa-miR-124-3p	APEX2
hsa-miR-124-3p	APPL2
hsa-miR-124-3p	AR
hsa-miR-124-3p	ARAF
hsa-miR-124-3p	ARFIP1
hsa-miR-124-3p	ARHGAP22
hsa-miR-124-3p	ARHGAP28
hsa-miR-124-3p	ARHGAP29
hsa-miR-124-3p	ARHGEF1
hsa-miR-124-3p	ARHGEF26
hsa-miR-124-3p	ARL5B
hsa-miR-124-3p	ARMC1
hsa-miR-124-3p	ARPC1B
hsa-miR-124-3p	ARPP21
hsa-miR-124-3p	ARSD
hsa-miR-124-3p	ASCC2
hsa-miR-124-3p	ASPN
hsa-miR-124-3p	ASPRV1
hsa-miR-124-3p	ATAD3A
hsa-miR-124-3p	ATG4A
hsa-miR-124-3p	ATOH8
hsa-miR-124-3p	ATP8B3
hsa-miR-124-3p	ATRIP
hsa-miR-124-3p	AURKA
hsa-miR-124-3p	AVEN
hsa-miR-124-3p	AZF1
hsa-miR-124-3p	B4GALNT3
hsa-miR-124-3p	B4GALT5
hsa-miR-124-3p	BABAM1
hsa-miR-124-3p	BABAM2
hsa-miR-124-3p	BAG5
hsa-miR-124-3p	BAHD1
hsa-miR-124-3p	BARX1
hsa-miR-124-3p	BCAP29
hsa-miR-124-3p	BCL6
hsa-miR-124-3p	BCL6B
hsa-miR-124-3p	BDKRB1
hsa-miR-124-3p	BEND3
hsa-miR-124-3p	BEX1
hsa-miR-124-3p	BIRC2
hsa-miR-124-3p	BLOC1S5
hsa-miR-124-3p	BLOC1S6
hsa-miR-124-3p	BMP6
hsa-miR-124-3p	BMPR1A
hsa-miR-124-3p	BTC
hsa-miR-124-3p	BVES
hsa-miR-124-3p	C12orf40
hsa-miR-124-3p	C14orf178
hsa-miR-124-3p	C1orf122
hsa-miR-124-3p	C1orf198
hsa-miR-124-3p	C3orf58
hsa-miR-124-3p	C4BPB
hsa-miR-124-3p	C6orf89
hsa-miR-124-3p	C8orf33
hsa-miR-124-3p	C9orf85
hsa-miR-124-3p	CA5B
hsa-miR-124-3p	CABP1
hsa-miR-124-3p	CABP7
hsa-miR-124-3p	CALCRL
hsa-miR-124-3p	CAMP
hsa-miR-124-3p	CAPN11
hsa-miR-124-3p	CAPNS1
hsa-miR-124-3p	CARD14
hsa-miR-124-3p	CARNMT1
hsa-miR-124-3p	CASC3
hsa-miR-124-3p	CAST
hsa-miR-124-3p	CAVIN3
hsa-miR-124-3p	CBL
hsa-miR-124-3p	CBR3
hsa-miR-124-3p	CC2D2A
hsa-miR-124-3p	CCAR2
hsa-miR-124-3p	CCDC102B
hsa-miR-124-3p	CCDC121
hsa-miR-124-3p	CCDC142
hsa-miR-124-3p	CCDC28A
hsa-miR-124-3p	CCDC3
hsa-miR-124-3p	CCDC39
hsa-miR-124-3p	CCDC68
hsa-miR-124-3p	CCDC71
hsa-miR-124-3p	CCDC86
hsa-miR-124-3p	CCL2
hsa-miR-124-3p	CCM2L
hsa-miR-124-3p	CCNA1
hsa-miR-124-3p	CCT5
hsa-miR-124-3p	CD151
hsa-miR-124-3p	CD164
hsa-miR-124-3p	CD1D
hsa-miR-124-3p	CD2BP2
hsa-miR-124-3p	CD86
hsa-miR-124-3p	CDC42EP3
hsa-miR-124-3p	CDCA7
hsa-miR-124-3p	CDCA7L
hsa-miR-124-3p	CDCP1
hsa-miR-124-3p	CDH11
hsa-miR-124-3p	CDH12
hsa-miR-124-3p	CDH2
hsa-miR-124-3p	CDK2
hsa-miR-124-3p	CDK4
hsa-miR-124-3p	CDKN2AIP
hsa-miR-124-3p	CDO1
hsa-miR-124-3p	CDON
hsa-miR-124-3p	CDRT4
hsa-miR-124-3p	CEBPA
hsa-miR-124-3p	CEBPE
hsa-miR-124-3p	CEMIP
hsa-miR-124-3p	CEP83
hsa-miR-124-3p	CEPT1
hsa-miR-124-3p	CFAP53
hsa-miR-124-3p	CHCHD7
hsa-miR-124-3p	CHEK2
hsa-miR-124-3p	CHMP2B
hsa-miR-124-3p	CHRAC1
hsa-miR-124-3p	CHRDL1
hsa-miR-124-3p	CHST6
hsa-miR-124-3p	CHSY3
hsa-miR-124-3p	CKAP4
hsa-miR-124-3p	CKS2
hsa-miR-124-3p	CLDND1
hsa-miR-124-3p	CLIC3
hsa-miR-124-3p	CLMP
hsa-miR-124-3p	CLN5
hsa-miR-124-3p	CLTA
hsa-miR-124-3p	CMTM3
hsa-miR-124-3p	CMTM7
hsa-miR-124-3p	CNOT11
hsa-miR-124-3p	COL12A1
hsa-miR-124-3p	COL13A1
hsa-miR-124-3p	COL17A1
hsa-miR-124-3p	COL4A4
hsa-miR-124-3p	COL8A2
hsa-miR-124-3p	COLGALT1
hsa-miR-124-3p	COMMD5
hsa-miR-124-3p	CORO2A
hsa-miR-124-3p	CPA6
hsa-miR-124-3p	CPM
hsa-miR-124-3p	CPNE3
hsa-miR-124-3p	CPSF4
hsa-miR-124-3p	CRB1
hsa-miR-124-3p	CRLF1
hsa-miR-124-3p	CSPG4
hsa-miR-124-3p	CSRP1
hsa-miR-124-3p	CSTF3
hsa-miR-124-3p	CTDSP1
hsa-miR-124-3p	CTDSP2
hsa-miR-124-3p	CTGF
hsa-miR-124-3p	CTHRC1
hsa-miR-124-3p	CTNNB1
hsa-miR-124-3p	CTNS
hsa-miR-124-3p	CTSH
hsa-miR-124-3p	CTXN1
hsa-miR-124-3p	CUX2
hsa-miR-124-3p	CXCL1
hsa-miR-124-3p	CXXC1
hsa-miR-124-3p	CYP1B1
hsa-miR-124-3p	CYP2U1
hsa-miR-124-3p	CYR61
hsa-miR-124-3p	DACT1
hsa-miR-124-3p	DAPK1
hsa-miR-124-3p	DBNL
hsa-miR-124-3p	DBT
hsa-miR-124-3p	DCAF16
hsa-miR-124-3p	DCAF5
hsa-miR-124-3p	DCC
hsa-miR-124-3p	DCTD
hsa-miR-124-3p	DCTN3
hsa-miR-124-3p	DDIAS
hsa-miR-124-3p	DDIT4
hsa-miR-124-3p	DDX19A
hsa-miR-124-3p	DDX50
hsa-miR-124-3p	DDX51
hsa-miR-124-3p	DEFB118
hsa-miR-124-3p	DENND2D
hsa-miR-124-3p	DEPDC1
hsa-miR-124-3p	DFFB
hsa-miR-124-3p	DGAT2
hsa-miR-124-3p	DGKA
hsa-miR-124-3p	DHCR24
hsa-miR-124-3p	DHRS1
hsa-miR-124-3p	DHRS3
hsa-miR-124-3p	DHX33
hsa-miR-124-3p	DIS3
hsa-miR-124-3p	DISP1
hsa-miR-124-3p	DLEU1
hsa-miR-124-3p	DNAH5
hsa-miR-124-3p	DNAJC25
hsa-miR-124-3p	DNM2
hsa-miR-124-3p	DNM3
hsa-miR-124-3p	DNMBP
hsa-miR-124-3p	DOK7
hsa-miR-124-3p	DPF2
hsa-miR-124-3p	DPH5
hsa-miR-124-3p	DPYD
hsa-miR-124-3p	DRAM1
hsa-miR-124-3p	DRD4
hsa-miR-124-3p	DRG2
hsa-miR-124-3p	DSCAML1
hsa-miR-124-3p	DSEL
hsa-miR-124-3p	DSG2
hsa-miR-124-3p	DUS4L
hsa-miR-124-3p	DVL2
hsa-miR-124-3p	DYNC2H1
hsa-miR-124-3p	DZIP1
hsa-miR-124-3p	E2F4
hsa-miR-124-3p	ECE1
hsa-miR-124-3p	ECE2
hsa-miR-124-3p	ECI2
hsa-miR-124-3p	EFNA1
hsa-miR-124-3p	EFNB1
hsa-miR-124-3p	EGR1
hsa-miR-124-3p	EHD2
hsa-miR-124-3p	EIF2AK2
hsa-miR-124-3p	EIF2S2
hsa-miR-124-3p	EIF3B
hsa-miR-124-3p	EIF3L
hsa-miR-124-3p	EIF4EBP1
hsa-miR-124-3p	ELF3
hsa-miR-124-3p	ELK3
hsa-miR-124-3p	ELP2
hsa-miR-124-3p	EMD
hsa-miR-124-3p	EML1
hsa-miR-124-3p	ENAH
hsa-miR-124-3p	ENDOD1
hsa-miR-124-3p	EOGT
hsa-miR-124-3p	EPB41L5
hsa-miR-124-3p	EPDR1
hsa-miR-124-3p	EPGN
hsa-miR-124-3p	ERBB2
hsa-miR-124-3p	ERCC5
hsa-miR-124-3p	ERF
hsa-miR-124-3p	ESYT1
hsa-miR-124-3p	ESYT2
hsa-miR-124-3p	ETNPPL
hsa-miR-124-3p	EVI2A
hsa-miR-124-3p	EVI5
hsa-miR-124-3p	EYA4
hsa-miR-124-3p	EYS
hsa-miR-124-3p	EZH2
hsa-miR-124-3p	F11R
hsa-miR-124-3p	F13B
hsa-miR-124-3p	FAM109B
hsa-miR-124-3p	FAM120A
hsa-miR-124-3p	FAM133A
hsa-miR-124-3p	FAM167A
hsa-miR-124-3p	FAM171A1
hsa-miR-124-3p	FAM171B
hsa-miR-124-3p	FAM177A1
hsa-miR-124-3p	FAM199X
hsa-miR-124-3p	FAM19A2
hsa-miR-124-3p	FAM206A
hsa-miR-124-3p	FAM35A
hsa-miR-124-3p	FAM35BP
hsa-miR-124-3p	FAM76A
hsa-miR-124-3p	FAM83H
hsa-miR-124-3p	FAR1
hsa-miR-124-3p	FAXDC2
hsa-miR-124-3p	FBLIM1
hsa-miR-124-3p	FBXO17
hsa-miR-124-3p	FBXO18
hsa-miR-124-3p	FBXO28
hsa-miR-124-3p	FCHSD2
hsa-miR-124-3p	FGF1
hsa-miR-124-3p	FGF5
hsa-miR-124-3p	FGFBP1
hsa-miR-124-3p	FHL2
hsa-miR-124-3p	FLG
hsa-miR-124-3p	FLI1
hsa-miR-124-3p	FLII
hsa-miR-124-3p	FLOT1
hsa-miR-124-3p	FMOD
hsa-miR-124-3p	FNDC4
hsa-miR-124-3p	FOXA2
hsa-miR-124-3p	FOXF2
hsa-miR-124-3p	FPGS
hsa-miR-124-3p	FRAS1
hsa-miR-124-3p	FRMD3
hsa-miR-124-3p	FRMD8
hsa-miR-124-3p	FSTL1
hsa-miR-124-3p	FSTL3
hsa-miR-124-3p	FTSJ1
hsa-miR-124-3p	FXR1
hsa-miR-124-3p	G3BP1
hsa-miR-124-3p	GAB3
hsa-miR-124-3p	GABBR2
hsa-miR-124-3p	GALNT4
hsa-miR-124-3p	GAN
hsa-miR-124-3p	GAR1
hsa-miR-124-3p	GAS2L1
hsa-miR-124-3p	GAS6
hsa-miR-124-3p	GBP1
hsa-miR-124-3p	GCA
hsa-miR-124-3p	GCH1
hsa-miR-124-3p	GCSAML
hsa-miR-124-3p	GDA
hsa-miR-124-3p	GDF10
hsa-miR-124-3p	GFPT2
hsa-miR-124-3p	GGA2
hsa-miR-124-3p	GINM1
hsa-miR-124-3p	GIT2
hsa-miR-124-3p	GJD2
hsa-miR-124-3p	GK5
hsa-miR-124-3p	GLIPR2
hsa-miR-124-3p	GLMP
hsa-miR-124-3p	GMCL1
hsa-miR-124-3p	GMCL1P1
hsa-miR-124-3p	GMPR2
hsa-miR-124-3p	GNA12
hsa-miR-124-3p	GNAI2
hsa-miR-124-3p	GNAI3
hsa-miR-124-3p	GNG10
hsa-miR-124-3p	GNPDA1
hsa-miR-124-3p	GNRHR
hsa-miR-124-3p	GPALPP1
hsa-miR-124-3p	GPC1
hsa-miR-124-3p	GPM6B
hsa-miR-124-3p	GPR161
hsa-miR-124-3p	GPX4
hsa-miR-124-3p	GPX7
hsa-miR-124-3p	GREM1
hsa-miR-124-3p	GRIA1
hsa-miR-124-3p	GRIA2
hsa-miR-124-3p	GRIA3
hsa-miR-124-3p	GRM1
hsa-miR-124-3p	GRSF1
hsa-miR-124-3p	GSN
hsa-miR-124-3p	GSTK1
hsa-miR-124-3p	GTF3C5
hsa-miR-124-3p	GTF3C6
hsa-miR-124-3p	GUK1
hsa-miR-124-3p	GXYLT1
hsa-miR-124-3p	H6PD
hsa-miR-124-3p	HADH
hsa-miR-124-3p	HADHA
hsa-miR-124-3p	HADHB
hsa-miR-124-3p	HAUS6
hsa-miR-124-3p	HCN2
hsa-miR-124-3p	HDLBP
hsa-miR-124-3p	HEATR5A
hsa-miR-124-3p	HEBP2
hsa-miR-124-3p	HELLS
hsa-miR-124-3p	HEPHL1
hsa-miR-124-3p	HFM1
hsa-miR-124-3p	HKDC1
hsa-miR-124-3p	HLA-A
hsa-miR-124-3p	HLA-E
hsa-miR-124-3p	HMGN4
hsa-miR-124-3p	HNRNPCL1
hsa-miR-124-3p	HOTAIR
hsa-miR-124-3p	HOXB3
hsa-miR-124-3p	HOXC4
hsa-miR-124-3p	HOXC9
hsa-miR-124-3p	HRH1
hsa-miR-124-3p	HS1BP3
hsa-miR-124-3p	HS2ST1
hsa-miR-124-3p	HSD17B10
hsa-miR-124-3p	HSD17B2
hsa-miR-124-3p	HSD17B6
hsa-miR-124-3p	HSPB7
hsa-miR-124-3p	HTATIP2
hsa-miR-124-3p	HTRA3
hsa-miR-124-3p	ICAM5
hsa-miR-124-3p	ICE2
hsa-miR-124-3p	ID1
hsa-miR-124-3p	ID2
hsa-miR-124-3p	ID4
hsa-miR-124-3p	IFI16
hsa-miR-124-3p	IFI44L
hsa-miR-124-3p	IFIT2
hsa-miR-124-3p	IFIT3
hsa-miR-124-3p	IGFBP3
hsa-miR-124-3p	IGFBP4
hsa-miR-124-3p	IGFBP7
hsa-miR-124-3p	IGFN1
hsa-miR-124-3p	IKBIP
hsa-miR-124-3p	IKBKE
hsa-miR-124-3p	IL11
hsa-miR-124-3p	IL18R1
hsa-miR-124-3p	IL1R1
hsa-miR-124-3p	IL27RA
hsa-miR-124-3p	IL7
hsa-miR-124-3p	ILF2
hsa-miR-124-3p	IMPACT
hsa-miR-124-3p	INA
hsa-miR-124-3p	INO80C
hsa-miR-124-3p	IPCEF1
hsa-miR-124-3p	IQCE
hsa-miR-124-3p	IQCK
hsa-miR-124-3p	IQGAP1
hsa-miR-124-3p	ITGB3
hsa-miR-124-3p	ITPRIP
hsa-miR-124-3p	ITSN2
hsa-miR-124-3p	IVD
hsa-miR-124-3p	JADE1
hsa-miR-124-3p	JAG1
hsa-miR-124-3p	JAG2
hsa-miR-124-3p	JUP
hsa-miR-124-3p	KANK2
hsa-miR-124-3p	KANSL2
hsa-miR-124-3p	KAT2A
hsa-miR-124-3p	KAT7
hsa-miR-124-3p	KATNA1
hsa-miR-124-3p	KCNK1
hsa-miR-124-3p	KCNK18
hsa-miR-124-3p	KCNK2
hsa-miR-124-3p	KCNS3
hsa-miR-124-3p	KDELR2
hsa-miR-124-3p	KIAA0355
hsa-miR-124-3p	KIAA1217
hsa-miR-124-3p	KIF13A
hsa-miR-124-3p	KIF16B
hsa-miR-124-3p	KIF20A
hsa-miR-124-3p	KIF26A
hsa-miR-124-3p	KIF7
hsa-miR-124-3p	KIRREL2
hsa-miR-124-3p	KLF2
hsa-miR-124-3p	KLF9
hsa-miR-124-3p	KLHL14
hsa-miR-124-3p	KLHL24
hsa-miR-124-3p	KLHL42
hsa-miR-124-3p	KRI1
hsa-miR-124-3p	KRT14
hsa-miR-124-3p	KRT17P2
hsa-miR-124-3p	KRT33A
hsa-miR-124-3p	KYAT3
hsa-miR-124-3p	L3HYPDH
hsa-miR-124-3p	LAMA1
hsa-miR-124-3p	LAMA4
hsa-miR-124-3p	LAS1L
hsa-miR-124-3p	LCA5L
hsa-miR-124-3p	LCLAT1
hsa-miR-124-3p	LDLRAD4
hsa-miR-124-3p	LDLRAP1
hsa-miR-124-3p	LGR5
hsa-miR-124-3p	LHX2
hsa-miR-124-3p	LIMCH1
hsa-miR-124-3p	LIMD1
hsa-miR-124-3p	LIN28A
hsa-miR-124-3p	LIN7A
hsa-miR-124-3p	LMNA
hsa-miR-124-3p	LMNB1
hsa-miR-124-3p	LNX2
hsa-miR-124-3p	LOXL1
hsa-miR-124-3p	LOXL4
hsa-miR-124-3p	LPCAT3
hsa-miR-124-3p	LPP
hsa-miR-124-3p	LRIG1
hsa-miR-124-3p	LRP10
hsa-miR-124-3p	LRRC1
hsa-miR-124-3p	LRRC15
hsa-miR-124-3p	LRRC2
hsa-miR-124-3p	LRRC4
hsa-miR-124-3p	LRRC40
hsa-miR-124-3p	LRRC42
hsa-miR-124-3p	LRRC8C
hsa-miR-124-3p	LRRN1
hsa-miR-124-3p	LSMEM2
hsa-miR-124-3p	LTA4H
hsa-miR-124-3p	LYVE1
hsa-miR-124-3p	MAD2L2
hsa-miR-124-3p	MAGT1
hsa-miR-124-3p	MALL
hsa-miR-124-3p	MAML1
hsa-miR-124-3p	MAN2A1
hsa-miR-124-3p	MANBAL
hsa-miR-124-3p	MAP3K21
hsa-miR-124-3p	MAP3K4
hsa-miR-124-3p	MAP3K7CL
hsa-miR-124-3p	MAP3K8
hsa-miR-124-3p	MAPK11
hsa-miR-124-3p	MAPK1IP1L
hsa-miR-124-3p	MAPKAPK3
hsa-miR-124-3p	MARCH11
hsa-miR-124-3p	MBD3
hsa-miR-124-3p	MBD6
hsa-miR-124-3p	MBNL1
hsa-miR-124-3p	MCAM
hsa-miR-124-3p	MCM7
hsa-miR-124-3p	MDFIC
hsa-miR-124-3p	MDK
hsa-miR-124-3p	MED10
hsa-miR-124-3p	MED20
hsa-miR-124-3p	MED28
hsa-miR-124-3p	MEPE
hsa-miR-124-3p	MESD
hsa-miR-124-3p	METTL7A
hsa-miR-124-3p	MFAP4
hsa-miR-124-3p	MFAP5
hsa-miR-124-3p	MFSD1
hsa-miR-124-3p	MFSD10
hsa-miR-124-3p	MFSD12
hsa-miR-124-3p	MFSD14A
hsa-miR-124-3p	MFSD14B
hsa-miR-124-3p	MGMT
hsa-miR-124-3p	MIA2
hsa-miR-124-3p	MICAL1
hsa-miR-124-3p	MICAL2
hsa-miR-124-3p	MINDY2
hsa-miR-124-3p	MISP
hsa-miR-124-3p	MKLN1
hsa-miR-124-3p	MLEC
hsa-miR-124-3p	MLLT3
hsa-miR-124-3p	MMP19
hsa-miR-124-3p	MMP26
hsa-miR-124-3p	MOBP
hsa-miR-124-3p	MOGS
hsa-miR-124-3p	MORC4
hsa-miR-124-3p	MPHOSPH10
hsa-miR-124-3p	MPHOSPH9
hsa-miR-124-3p	MPRIP
hsa-miR-124-3p	MRPL49
hsa-miR-124-3p	MRPS11
hsa-miR-124-3p	MRPS12
hsa-miR-124-3p	MSN
hsa-miR-124-3p	MSRA
hsa-miR-124-3p	MSRB3
hsa-miR-124-3p	MTCH1
hsa-miR-124-3p	MTCL1
hsa-miR-124-3p	MTDH
hsa-miR-124-3p	MTHFSD
hsa-miR-124-3p	MTMR6
hsa-miR-124-3p	MTPN
hsa-miR-124-3p	MTUS2
hsa-miR-124-3p	MUC1
hsa-miR-124-3p	MVB12A
hsa-miR-124-3p	MVD
hsa-miR-124-3p	MVK
hsa-miR-124-3p	MVP
hsa-miR-124-3p	MXD4
hsa-miR-124-3p	MYH7B
hsa-miR-124-3p	MYO10
hsa-miR-124-3p	NAT6
hsa-miR-124-3p	NBPF12
hsa-miR-124-3p	NCAPH2
hsa-miR-124-3p	NCF2
hsa-miR-124-3p	NCMAP
hsa-miR-124-3p	NDE1
hsa-miR-124-3p	NEAT1
hsa-miR-124-3p	NECAP2
hsa-miR-124-3p	NEDD4
hsa-miR-124-3p	NEK6
hsa-miR-124-3p	NEK9
hsa-miR-124-3p	NEU4
hsa-miR-124-3p	NFATC1
hsa-miR-124-3p	NFIX
hsa-miR-124-3p	NFKBIZ
hsa-miR-124-3p	NGDN
hsa-miR-124-3p	NID1
hsa-miR-124-3p	NID2
hsa-miR-124-3p	NIP7
hsa-miR-124-3p	NKAP
hsa-miR-124-3p	NLGN4Y
hsa-miR-124-3p	NLRX1
hsa-miR-124-3p	NME4
hsa-miR-124-3p	NMNAT1
hsa-miR-124-3p	NNMT
hsa-miR-124-3p	NOL10
hsa-miR-124-3p	NOL8
hsa-miR-124-3p	NONO
hsa-miR-124-3p	NOSIP
hsa-miR-124-3p	NPLOC4
hsa-miR-124-3p	NPM3
hsa-miR-124-3p	NPR1
hsa-miR-124-3p	NR3C2
hsa-miR-124-3p	NR4A1
hsa-miR-124-3p	NR4A3
hsa-miR-124-3p	NRF1
hsa-miR-124-3p	NRG1
hsa-miR-124-3p	NRTN
hsa-miR-124-3p	NSMAF
hsa-miR-124-3p	NSUN7
hsa-miR-124-3p	NT5C1B
hsa-miR-124-3p	NT5E
hsa-miR-124-3p	NTF4
hsa-miR-124-3p	NTMT1
hsa-miR-124-3p	NUB1
hsa-miR-124-3p	NUDT19
hsa-miR-124-3p	NUPR1
hsa-miR-124-3p	NXN
hsa-miR-124-3p	OAF
hsa-miR-124-3p	OASL
hsa-miR-124-3p	OCA2
hsa-miR-124-3p	OGFOD2
hsa-miR-124-3p	ORC1
hsa-miR-124-3p	OSBP
hsa-miR-124-3p	OSBPL8
hsa-miR-124-3p	OTUD1
hsa-miR-124-3p	P4HA3
hsa-miR-124-3p	PAK3
hsa-miR-124-3p	PALLD
hsa-miR-124-3p	PANK2
hsa-miR-124-3p	PAPSS2
hsa-miR-124-3p	PARN
hsa-miR-124-3p	PARP14
hsa-miR-124-3p	PARP9
hsa-miR-124-3p	PBX1
hsa-miR-124-3p	PCCB
hsa-miR-124-3p	PCNA
hsa-miR-124-3p	PCSK9
hsa-miR-124-3p	PDAP1
hsa-miR-124-3p	PDGFC
hsa-miR-124-3p	PDLIM7
hsa-miR-124-3p	PDSS1
hsa-miR-124-3p	PECR
hsa-miR-124-3p	PEMT
hsa-miR-124-3p	PES1
hsa-miR-124-3p	PEX16
hsa-miR-124-3p	PGGT1B
hsa-miR-124-3p	PGM1
hsa-miR-124-3p	PGM2
hsa-miR-124-3p	PGM5
hsa-miR-124-3p	PGRMC2
hsa-miR-124-3p	PHC2
hsa-miR-124-3p	PHF21B
hsa-miR-124-3p	PHF7
hsa-miR-124-3p	PICALM
hsa-miR-124-3p	PIK3CA
hsa-miR-124-3p	PIWIL4
hsa-miR-124-3p	PKP1
hsa-miR-124-3p	PLA2G4A
hsa-miR-124-3p	PLA2G4C
hsa-miR-124-3p	PLA2G7
hsa-miR-124-3p	PLEKHA4
hsa-miR-124-3p	PLEKHA7
hsa-miR-124-3p	PLEKHB1
hsa-miR-124-3p	PLEKHF2
hsa-miR-124-3p	PLEKHG4
hsa-miR-124-3p	PLIN3
hsa-miR-124-3p	PLLP
hsa-miR-124-3p	PLOD1
hsa-miR-124-3p	PLOD3
hsa-miR-124-3p	PLP2
hsa-miR-124-3p	PLSCR3
hsa-miR-124-3p	PLXNA2
hsa-miR-124-3p	PLXNB2
hsa-miR-124-3p	PNPLA2
hsa-miR-124-3p	POC1B
hsa-miR-124-3p	POC1B-GALNT4
hsa-miR-124-3p	PODXL
hsa-miR-124-3p	POGLUT1
hsa-miR-124-3p	POLA1
hsa-miR-124-3p	POLR2B
hsa-miR-124-3p	POLR2J
hsa-miR-124-3p	POLR2L
hsa-miR-124-3p	POP5
hsa-miR-124-3p	PORCN
hsa-miR-124-3p	PPARA
hsa-miR-124-3p	PPDPFL
hsa-miR-124-3p	PPP1R13L
hsa-miR-124-3p	PPRC1
hsa-miR-124-3p	PQLC3
hsa-miR-124-3p	PRB2
hsa-miR-124-3p	PRDM13
hsa-miR-124-3p	PRKAG1
hsa-miR-124-3p	PRPH
hsa-miR-124-3p	PRPS1
hsa-miR-124-3p	PRRX1
hsa-miR-124-3p	PRRX2
hsa-miR-124-3p	PRSS50
hsa-miR-124-3p	PSD4
hsa-miR-124-3p	PSG3
hsa-miR-124-3p	PSG9
hsa-miR-124-3p	PTBP1
hsa-miR-124-3p	PTBP3
hsa-miR-124-3p	PTGES
hsa-miR-124-3p	PTGS1
hsa-miR-124-3p	PTH2R
hsa-miR-124-3p	PTK7
hsa-miR-124-3p	PTP4A2
hsa-miR-124-3p	PTPN11
hsa-miR-124-3p	PTPN12
hsa-miR-124-3p	PTPN14
hsa-miR-124-3p	PTPN9
hsa-miR-124-3p	PTPRB
hsa-miR-124-3p	PTPRZ1
hsa-miR-124-3p	PTTG1IP
hsa-miR-124-3p	PUS1
hsa-miR-124-3p	PUS3
hsa-miR-124-3p	PXN
hsa-miR-124-3p	PYCARD
hsa-miR-124-3p	RAB11FIP5
hsa-miR-124-3p	RAB27A
hsa-miR-124-3p	RAB2A
hsa-miR-124-3p	RAB31
hsa-miR-124-3p	RAB32
hsa-miR-124-3p	RAB34
hsa-miR-124-3p	Rab38
hsa-miR-124-3p	RAB38
hsa-miR-124-3p	RAB3GAP1
hsa-miR-124-3p	RAB3IL1
hsa-miR-124-3p	RAB8A
hsa-miR-124-3p	RAC1
hsa-miR-124-3p	RACK1
hsa-miR-124-3p	RAD51
hsa-miR-124-3p	RAD51AP1
hsa-miR-124-3p	RAET1E
hsa-miR-124-3p	RANBP10
hsa-miR-124-3p	RAP2A
hsa-miR-124-3p	RAPGEF3
hsa-miR-124-3p	RARG
hsa-miR-124-3p	RASIP1
hsa-miR-124-3p	RASSF1
hsa-miR-124-3p	RAVER1
hsa-miR-124-3p	RAVER2
hsa-miR-124-3p	RBBP9
hsa-miR-124-3p	RBCK1
hsa-miR-124-3p	RBM24
hsa-miR-124-3p	RBM47
hsa-miR-124-3p	RBPMS
hsa-miR-124-3p	RCAN1
hsa-miR-124-3p	RCC1
hsa-miR-124-3p	RDH10
hsa-miR-124-3p	RELA
hsa-miR-124-3p	RETREG1
hsa-miR-124-3p	RFFL
hsa-miR-124-3p	RFWD3
hsa-miR-124-3p	RFX1
hsa-miR-124-3p	RFX2
hsa-miR-124-3p	RGS4
hsa-miR-124-3p	RHBDF1
hsa-miR-124-3p	RHBDL2
hsa-miR-124-3p	RHOA
hsa-miR-124-3p	RHOG
hsa-miR-124-3p	RIBC2
hsa-miR-124-3p	RILPL2
hsa-miR-124-3p	RIN1
hsa-miR-124-3p	RIPK4
hsa-miR-124-3p	RIPOR2
hsa-miR-124-3p	RIPOR3
hsa-miR-124-3p	RNF141
hsa-miR-124-3p	RNF41
hsa-miR-124-3p	RNPEPL1
hsa-miR-124-3p	ROBO3
hsa-miR-124-3p	ROCK1
hsa-miR-124-3p	ROCK2
hsa-miR-124-3p	ROM1
hsa-miR-124-3p	ROR1
hsa-miR-124-3p	RPIA
hsa-miR-124-3p	RPL19
hsa-miR-124-3p	RPL23
hsa-miR-124-3p	RPP25L
hsa-miR-124-3p	RPS15
hsa-miR-124-3p	RPS6KA4
hsa-miR-124-3p	RRAS
hsa-miR-124-3p	RSAD1
hsa-miR-124-3p	RUFY3
hsa-miR-124-3p	RUNX2
hsa-miR-124-3p	RXFP1
hsa-miR-124-3p	RYK
hsa-miR-124-3p	RYR3
hsa-miR-124-3p	S100A2
hsa-miR-124-3p	S100G
hsa-miR-124-3p	S1PR5
hsa-miR-124-3p	SAMD10
hsa-miR-124-3p	SAMD11
hsa-miR-124-3p	SAMD4A
hsa-miR-124-3p	SAMSN1
hsa-miR-124-3p	SBNO2
hsa-miR-124-3p	SC5D
hsa-miR-124-3p	SCN3A
hsa-miR-124-3p	SDC4
hsa-miR-124-3p	SDCCAG8
hsa-miR-124-3p	SDE2
hsa-miR-124-3p	SDF2L1
hsa-miR-124-3p	SEC14L3
hsa-miR-124-3p	SEC22C
hsa-miR-124-3p	SEC24D
hsa-miR-124-3p	SECTM1
hsa-miR-124-3p	SENP8
hsa-miR-124-3p	2009-09-01
hsa-miR-124-3p	SERP1
hsa-miR-124-3p	SERPINB2
hsa-miR-124-3p	SERPINB6
hsa-miR-124-3p	SERPINE1
hsa-miR-124-3p	SERTAD2
hsa-miR-124-3p	SERTAD3
hsa-miR-124-3p	SERTAD4
hsa-miR-124-3p	SFT2D3
hsa-miR-124-3p	SGSM3
hsa-miR-124-3p	SH2B3
hsa-miR-124-3p	SH2D1B
hsa-miR-124-3p	SH2D3A
hsa-miR-124-3p	SH3PXD2A
hsa-miR-124-3p	SHC1
hsa-miR-124-3p	SHC3
hsa-miR-124-3p	SHE
hsa-miR-124-3p	SHMT2
hsa-miR-124-3p	SHPK
hsa-miR-124-3p	SIX4
hsa-miR-124-3p	SLC13A2
hsa-miR-124-3p	SLC15A4
hsa-miR-124-3p	SLC16A6
hsa-miR-124-3p	SLC17A5
hsa-miR-124-3p	SLC1A3
hsa-miR-124-3p	SLC1A4
hsa-miR-124-3p	SLC22A3
hsa-miR-124-3p	SLC22A5
hsa-miR-124-3p	SLC25A16
hsa-miR-124-3p	SLC25A30
hsa-miR-124-3p	SLC25A36
hsa-miR-124-3p	SLC26A2
hsa-miR-124-3p	SLC26A4
hsa-miR-124-3p	SLC2A4RG
hsa-miR-124-3p	SLC31A1
hsa-miR-124-3p	SLC31A2
hsa-miR-124-3p	SLC35A2
hsa-miR-124-3p	SLC35F3
hsa-miR-124-3p	SLC35G1
hsa-miR-124-3p	SLC39A11
hsa-miR-124-3p	SLC39A3
hsa-miR-124-3p	SLC43A3
hsa-miR-124-3p	SLC44A1
hsa-miR-124-3p	SLC44A2
hsa-miR-124-3p	SLC46A3
hsa-miR-124-3p	SLC50A1
hsa-miR-124-3p	SLC9A9
hsa-miR-124-3p	SLITRK4
hsa-miR-124-3p	SLU7
hsa-miR-124-3p	SMARCA2
hsa-miR-124-3p	SMCO4
hsa-miR-124-3p	SMIM12
hsa-miR-124-3p	SMOX
hsa-miR-124-3p	SMPDL3A
hsa-miR-124-3p	SMU1
hsa-miR-124-3p	SMYD3
hsa-miR-124-3p	SNAI1
hsa-miR-124-3p	SNAI2
hsa-miR-124-3p	SNAP23
hsa-miR-124-3p	SNED1
hsa-miR-124-3p	SNRPB
hsa-miR-124-3p	SNRPD3
hsa-miR-124-3p	SNRPF
hsa-miR-124-3p	SNTA1
hsa-miR-124-3p	SNX13
hsa-miR-124-3p	SNX18
hsa-miR-124-3p	SNX7
hsa-miR-124-3p	SNX9
hsa-miR-124-3p	SOS1
hsa-miR-124-3p	SOS2
hsa-miR-124-3p	SOX9
hsa-miR-124-3p	SP3
hsa-miR-124-3p	SPATA9
hsa-miR-124-3p	SPDL1
hsa-miR-124-3p	SPHK1
hsa-miR-124-3p	SPIN1
hsa-miR-124-3p	SPIN3
hsa-miR-124-3p	SPOCD1
hsa-miR-124-3p	SPRY2
hsa-miR-124-3p	SPTA1
hsa-miR-124-3p	SPTY2D1
hsa-miR-124-3p	SQOR
hsa-miR-124-3p	SRBD1
hsa-miR-124-3p	SRP9
hsa-miR-124-3p	SRSF3
hsa-miR-124-3p	SRSF5
hsa-miR-124-3p	SS18L2
hsa-miR-124-3p	SSFA2
hsa-miR-124-3p	SSNA1
hsa-miR-124-3p	STAT5A
hsa-miR-124-3p	STC2
hsa-miR-124-3p	STK26
hsa-miR-124-3p	STK35
hsa-miR-124-3p	STK36
hsa-miR-124-3p	STK38L
hsa-miR-124-3p	STOM
hsa-miR-124-3p	STT3A
hsa-miR-124-3p	STX10
hsa-miR-124-3p	STX18
hsa-miR-124-3p	STX2
hsa-miR-124-3p	SUCLG2
hsa-miR-124-3p	SULF1
hsa-miR-124-3p	SULT1B1
hsa-miR-124-3p	SULT1E1
hsa-miR-124-3p	SWAP70
hsa-miR-124-3p	SYCP1
hsa-miR-124-3p	SYNC
hsa-miR-124-3p	SYNE1
hsa-miR-124-3p	SYNGR2
hsa-miR-124-3p	TAF1A
hsa-miR-124-3p	TAX1BP3
hsa-miR-124-3p	TBX2
hsa-miR-124-3p	TBX22
hsa-miR-124-3p	TBXA2R
hsa-miR-124-3p	TCOF1
hsa-miR-124-3p	TCTA
hsa-miR-124-3p	TEAD1
hsa-miR-124-3p	TERF2
hsa-miR-124-3p	TFB2M
hsa-miR-124-3p	TFEB
hsa-miR-124-3p	TGDS
hsa-miR-124-3p	TGFB1I1
hsa-miR-124-3p	TGM1
hsa-miR-124-3p	THAP2
hsa-miR-124-3p	THOC6
hsa-miR-124-3p	THPO
hsa-miR-124-3p	TIMM8B
hsa-miR-124-3p	TIPIN
hsa-miR-124-3p	TJP2
hsa-miR-124-3p	TLN1
hsa-miR-124-3p	TLR3
hsa-miR-124-3p	TM9SF3
hsa-miR-124-3p	TMBIM1
hsa-miR-124-3p	TMED10
hsa-miR-124-3p	TMED9
hsa-miR-124-3p	TMEFF2
hsa-miR-124-3p	TMEM102
hsa-miR-124-3p	TMEM104
hsa-miR-124-3p	TMEM121
hsa-miR-124-3p	TMEM128
hsa-miR-124-3p	TMEM156
hsa-miR-124-3p	TMEM161A
hsa-miR-124-3p	TMEM179B
hsa-miR-124-3p	TMEM181
hsa-miR-124-3p	TMEM248
hsa-miR-124-3p	TMEM263
hsa-miR-124-3p	TMEM44
hsa-miR-124-3p	TMEM45A
hsa-miR-124-3p	TMEM5
hsa-miR-124-3p	TMEM54
hsa-miR-124-3p	TMEM79
hsa-miR-124-3p	TMTC2
hsa-miR-124-3p	TNFRSF11B
hsa-miR-124-3p	TNFRSF25
hsa-miR-124-3p	TNS4
hsa-miR-124-3p	TOM1L1
hsa-miR-124-3p	TOPBP1
hsa-miR-124-3p	TOR3A
hsa-miR-124-3p	TP63
hsa-miR-124-3p	TPCN2
hsa-miR-124-3p	TPD52L2
hsa-miR-124-3p	TPM1
hsa-miR-124-3p	TPP1
hsa-miR-124-3p	TPRA1
hsa-miR-124-3p	TPST1
hsa-miR-124-3p	TPST2
hsa-miR-124-3p	TRAIP
hsa-miR-124-3p	TREX2
hsa-miR-124-3p	TRIB3
hsa-miR-124-3p	TRIM25
hsa-miR-124-3p	TRIM29
hsa-miR-124-3p	TRIM38
hsa-miR-124-3p	TRIM7
hsa-miR-124-3p	TRIP11
hsa-miR-124-3p	TRIP12
hsa-miR-124-3p	TROVE2
hsa-miR-124-3p	TRPC1
hsa-miR-124-3p	TRPC6
hsa-miR-124-3p	TRPS1
hsa-miR-124-3p	TRPV3
hsa-miR-124-3p	TSC22D3
hsa-miR-124-3p	TSC22D4
hsa-miR-124-3p	TSEN54
hsa-miR-124-3p	TSHZ1
hsa-miR-124-3p	TSN
hsa-miR-124-3p	TSR2
hsa-miR-124-3p	TTC7A
hsa-miR-124-3p	TTC8
hsa-miR-124-3p	TTLL3
hsa-miR-124-3p	TUB
hsa-miR-124-3p	TUBA3D
hsa-miR-124-3p	TUBB2B
hsa-miR-124-3p	TUBB6
hsa-miR-124-3p	TUBE1
hsa-miR-124-3p	TWIST2
hsa-miR-124-3p	TWSG1
hsa-miR-124-3p	TYK2
hsa-miR-124-3p	TYRP1
hsa-miR-124-3p	UBE2R2
hsa-miR-124-3p	UGT1A10
hsa-miR-124-3p	UHMK1
hsa-miR-124-3p	UHRF1
hsa-miR-124-3p	UMPS
hsa-miR-124-3p	UNC5B
hsa-miR-124-3p	UNC5D
hsa-miR-124-3p	UNC79
hsa-miR-124-3p	USH2A
hsa-miR-124-3p	USP5
hsa-miR-124-3p	VAMP3
hsa-miR-124-3p	VANGL1
hsa-miR-124-3p	VDR
hsa-miR-124-3p	VIT
hsa-miR-124-3p	VNN2
hsa-miR-124-3p	VPS37C
hsa-miR-124-3p	VPS4B
hsa-miR-124-3p	WASF2
hsa-miR-124-3p	WASF4P
hsa-miR-124-3p	WISP2
hsa-miR-124-3p	WNT5B
hsa-miR-124-3p	WRAP53
hsa-miR-124-3p	WTAP
hsa-miR-124-3p	XBP1
hsa-miR-124-3p	XKRX
hsa-miR-124-3p	XRCC2
hsa-miR-124-3p	XRCC6
hsa-miR-124-3p	YKT6
hsa-miR-124-3p	ZBED3
hsa-miR-124-3p	ZBTB3
hsa-miR-124-3p	ZCCHC24
hsa-miR-124-3p	ZCCHC4
hsa-miR-124-3p	ZDHHC14
hsa-miR-124-3p	ZFP36L1
hsa-miR-124-3p	ZFP36L2
hsa-miR-124-3p	ZFP69B
hsa-miR-124-3p	ZHX3
hsa-miR-124-3p	ZMPSTE24
hsa-miR-124-3p	ZNF131
hsa-miR-124-3p	ZNF395
hsa-miR-124-3p	ZNF410
hsa-miR-124-3p	ZNF420
hsa-miR-124-3p	ZNF440
hsa-miR-124-3p	ZNF451
hsa-miR-124-3p	ZNF483
hsa-miR-124-3p	ZNF507
hsa-miR-124-3p	ZNF548
hsa-miR-124-3p	ZNF549
hsa-miR-124-3p	ZNF626
hsa-miR-124-3p	ZNF655
hsa-miR-124-3p	ZNF678
hsa-miR-124-3p	ZNF740
hsa-miR-124-3p	ZNF772
hsa-miR-124-3p	ZNHIT6
hsa-miR-124-3p	ZWINT
hsa-miR-124-3p	ZXDA
hsa-miR-124-3p	ZXDB
hsa-miR-1301-3p	ACER3
hsa-miR-1301-3p	ACVR2B
hsa-miR-1301-3p	ADCY3
hsa-miR-1301-3p	ADCY9
hsa-miR-1301-3p	ADD2
hsa-miR-1301-3p	ALDOA
hsa-miR-1301-3p	ANXA11
hsa-miR-1301-3p	ARGLU1
hsa-miR-1301-3p	ARIH2
hsa-miR-1301-3p	ARL14EP
hsa-miR-1301-3p	ATP5J
hsa-miR-1301-3p	B4GALT7
hsa-miR-1301-3p	BCL2L13
hsa-miR-1301-3p	BLCAP
hsa-miR-1301-3p	CAB39
hsa-miR-1301-3p	CCNH
hsa-miR-1301-3p	CDIP1
hsa-miR-1301-3p	CDK5RAP2
hsa-miR-1301-3p	CFAP36
hsa-miR-1301-3p	CFL1
hsa-miR-1301-3p	CHN1
hsa-miR-1301-3p	COCH
hsa-miR-1301-3p	COL6A1
hsa-miR-1301-3p	COPE
hsa-miR-1301-3p	CORO1C
hsa-miR-1301-3p	CREBBP
hsa-miR-1301-3p	CSNK1G3
hsa-miR-1301-3p	CTBS
hsa-miR-1301-3p	CTRC
hsa-miR-1301-3p	CYB5D1
hsa-miR-1301-3p	CYTB
hsa-miR-1301-3p	DCTD
hsa-miR-1301-3p	DROSHA
hsa-miR-1301-3p	DST
hsa-miR-1301-3p	DYNC1I2
hsa-miR-1301-3p	EBNA1BP2
hsa-miR-1301-3p	EDEM1
hsa-miR-1301-3p	FAM13A
hsa-miR-1301-3p	FAM9C
hsa-miR-1301-3p	FKBP8
hsa-miR-1301-3p	FOPNL
hsa-miR-1301-3p	FUT11
hsa-miR-1301-3p	GLI3
hsa-miR-1301-3p	GNG10
hsa-miR-1301-3p	GOLGA8B
hsa-miR-1301-3p	HDLBP
hsa-miR-1301-3p	HIST2H2AC
hsa-miR-1301-3p	HLA-B
hsa-miR-1301-3p	HMGCS1
hsa-miR-1301-3p	IMPDH1
hsa-miR-1301-3p	INPP4A
hsa-miR-1301-3p	ITPRIP
hsa-miR-1301-3p	KIAA1958
hsa-miR-1301-3p	KMT2E
hsa-miR-1301-3p	LBR
hsa-miR-1301-3p	LIPA
hsa-miR-1301-3p	LMNB1
hsa-miR-1301-3p	MAGI2
hsa-miR-1301-3p	MBNL1
hsa-miR-1301-3p	MDH2
hsa-miR-1301-3p	MICALL1
hsa-miR-1301-3p	MYLK
hsa-miR-1301-3p	NBPF12
hsa-miR-1301-3p	NCOR1
hsa-miR-1301-3p	NONO
hsa-miR-1301-3p	NPTXR
hsa-miR-1301-3p	NUP133
hsa-miR-1301-3p	NUTF2
hsa-miR-1301-3p	PARL
hsa-miR-1301-3p	PARP1
hsa-miR-1301-3p	PAWR
hsa-miR-1301-3p	PEF1
hsa-miR-1301-3p	PKM
hsa-miR-1301-3p	PLEKHF2
hsa-miR-1301-3p	POLR3H
hsa-miR-1301-3p	POTED
hsa-miR-1301-3p	PREP
hsa-miR-1301-3p	RAB40A
hsa-miR-1301-3p	RASSF4
hsa-miR-1301-3p	RBM42
hsa-miR-1301-3p	RFTN2
hsa-miR-1301-3p	RHEBP1
hsa-miR-1301-3p	RPA1
hsa-miR-1301-3p	RPL35A
hsa-miR-1301-3p	RUVBL2
hsa-miR-1301-3p	SC5D
hsa-miR-1301-3p	SCYL3
hsa-miR-1301-3p	SEMA6A
hsa-miR-1301-3p	SEPHS2
hsa-miR-1301-3p	SKP1
hsa-miR-1301-3p	SLC25A26
hsa-miR-1301-3p	SPECC1L
hsa-miR-1301-3p	SPIDR
hsa-miR-1301-3p	SPTBN1
hsa-miR-1301-3p	SYNGR1
hsa-miR-1301-3p	SYNJ2
hsa-miR-1301-3p	TMED10
hsa-miR-1301-3p	TMPO
hsa-miR-1301-3p	TNXB
hsa-miR-1301-3p	TP53BP2
hsa-miR-1301-3p	TRRAP
hsa-miR-1301-3p	TSR2
hsa-miR-1301-3p	TULP4
hsa-miR-1301-3p	TUT1
hsa-miR-1301-3p	TXN
hsa-miR-1301-3p	TXNL4A
hsa-miR-1301-3p	UBA1
hsa-miR-1301-3p	UBE2J2
hsa-miR-1301-3p	VCP
hsa-miR-1301-3p	WBP2
hsa-miR-1301-3p	WDFY1
hsa-miR-1301-3p	WDR61
hsa-miR-1301-3p	WNT3
hsa-miR-1301-3p	XPO5
hsa-miR-1301-3p	YAF2
hsa-miR-1301-3p	YWHAB
hsa-miR-1301-3p	ZCCHC14
hsa-miR-1301-3p	ZCCHC24
hsa-miR-1301-3p	ZMIZ1
hsa-miR-1301-3p	ZNF25
hsa-miR-1301-3p	ZNF333
hsa-miR-1301-3p	ZNF410
hsa-miR-1301-3p	ZNF507
hsa-miR-1301-3p	ZNF639
hsa-miR-1301-3p	ZNF680
hsa-miR-1301-3p	ZNF816
hsa-miR-143-3p	ABAT
hsa-miR-143-3p	ADAMTS4
hsa-miR-143-3p	AIRE
hsa-miR-143-3p	AKT1
hsa-miR-143-3p	ANKRD9
hsa-miR-143-3p	APOL6
hsa-miR-143-3p	BAG3
hsa-miR-143-3p	BRAF
hsa-miR-143-3p	BRD2
hsa-miR-143-3p	C1orf61
hsa-miR-143-3p	C2orf15
hsa-miR-143-3p	CASP5
hsa-miR-143-3p	CCDC170
hsa-miR-143-3p	CCR6
hsa-miR-143-3p	CDC25B
hsa-miR-143-3p	CENPP
hsa-miR-143-3p	CERS4
hsa-miR-143-3p	CHST10
hsa-miR-143-3p	CLEC17A
hsa-miR-143-3p	COL5A1
hsa-miR-143-3p	COX2
hsa-miR-143-3p	CREG2
hsa-miR-143-3p	CTGF
hsa-miR-143-3p	CTXN1
hsa-miR-143-3p	CYP2C9
hsa-miR-143-3p	DBT
hsa-miR-143-3p	DTNB
hsa-miR-143-3p	ELMOD1
hsa-miR-143-3p	ELP2
hsa-miR-143-3p	ENO4
hsa-miR-143-3p	EPB42
hsa-miR-143-3p	ERBB3
hsa-miR-143-3p	FAM120AOS
hsa-miR-143-3p	FAM83F
hsa-miR-143-3p	FGD6
hsa-miR-143-3p	FHIT
hsa-miR-143-3p	FSD2
hsa-miR-143-3p	GALNT6
hsa-miR-143-3p	GGA2
hsa-miR-143-3p	GJD2
hsa-miR-143-3p	GLB1L
hsa-miR-143-3p	GLRA3
hsa-miR-143-3p	GMEB1
hsa-miR-143-3p	GTF2H5
hsa-miR-143-3p	GXYLT1
hsa-miR-143-3p	HAAO
hsa-miR-143-3p	HK2
hsa-miR-143-3p	HNF4A
hsa-miR-143-3p	HRAS
hsa-miR-143-3p	IER5
hsa-miR-143-3p	IGFBP5
hsa-miR-143-3p	IL10RB
hsa-miR-143-3p	IL13RA1
hsa-miR-143-3p	JAG1
hsa-miR-143-3p	JAKMIP2
hsa-miR-143-3p	KAT7
hsa-miR-143-3p	KCNJ3
hsa-miR-143-3p	KLF5
hsa-miR-143-3p	LILRB1
hsa-miR-143-3p	LMNB2
hsa-miR-143-3p	LRAT
hsa-miR-143-3p	LRIT3
hsa-miR-143-3p	LRRC2
hsa-miR-143-3p	MACC1
hsa-miR-143-3p	MAGT1
hsa-miR-143-3p	MAPK7
hsa-miR-143-3p	MCOLN2
hsa-miR-143-3p	METAP1
hsa-miR-143-3p	MIER3
hsa-miR-143-3p	MMP13
hsa-miR-143-3p	MMP14
hsa-miR-143-3p	MMP9
hsa-miR-143-3p	MTA3
hsa-miR-143-3p	MYCBP
hsa-miR-143-3p	MYO6
hsa-miR-143-3p	NAPEPLD
hsa-miR-143-3p	NFATC1
hsa-miR-143-3p	NFKB2
hsa-miR-143-3p	NFYB
hsa-miR-143-3p	NOS1
hsa-miR-143-3p	NPR1
hsa-miR-143-3p	NUBPL
hsa-miR-143-3p	NUCB1
hsa-miR-143-3p	OAS3
hsa-miR-143-3p	OAZ1
hsa-miR-143-3p	OR7D2
hsa-miR-143-3p	OSBPL8
hsa-miR-143-3p	OSTF1
hsa-miR-143-3p	PAPPA
hsa-miR-143-3p	PDGFRA
hsa-miR-143-3p	PGLS
hsa-miR-143-3p	PHAX
hsa-miR-143-3p	PLCD3
hsa-miR-143-3p	PPIL4
hsa-miR-143-3p	PPP2R5E
hsa-miR-143-3p	PRR23A
hsa-miR-143-3p	PRRC2B
hsa-miR-143-3p	RAB33B
hsa-miR-143-3p	RBM27
hsa-miR-143-3p	RER1
hsa-miR-143-3p	RNF125
hsa-miR-143-3p	RPS19
hsa-miR-143-3p	RREB1
hsa-miR-143-3p	RRP7A
hsa-miR-143-3p	SCN2B
hsa-miR-143-3p	SDC1
hsa-miR-143-3p	SECISBP2L
hsa-miR-143-3p	SERPINE1
hsa-miR-143-3p	SFT2D2
hsa-miR-143-3p	SLC25A16
hsa-miR-143-3p	SLC25A25
hsa-miR-143-3p	SLC30A9
hsa-miR-143-3p	SMARCD2
hsa-miR-143-3p	SNX2
hsa-miR-143-3p	SP110
hsa-miR-143-3p	STAR
hsa-miR-143-3p	STOX2
hsa-miR-143-3p	SWSAP1
hsa-miR-143-3p	SYT7
hsa-miR-143-3p	TAF1D
hsa-miR-143-3p	TECPR1
hsa-miR-143-3p	TERT
hsa-miR-143-3p	THAP1
hsa-miR-143-3p	TIMM8A
hsa-miR-143-3p	TLR2
hsa-miR-143-3p	TMEM33
hsa-miR-143-3p	TNF
hsa-miR-143-3p	TRMT2B
hsa-miR-143-3p	TTC38
hsa-miR-143-3p	TTYH3
hsa-miR-143-3p	TULP3
hsa-miR-143-3p	UCK2
hsa-miR-143-3p	YARS
hsa-miR-143-3p	YWHAB
hsa-miR-143-3p	ZBTB44
hsa-miR-143-3p	ZNF277
hsa-miR-143-3p	ZNF429
hsa-miR-143-3p	ZNF440
hsa-miR-143-3p	ZNF573
hsa-miR-143-3p	ZNF607
hsa-miR-143-3p	ZNF708
hsa-miR-143-3p	ZNF878
hsa-miR-146a-5p	ACTBL2
hsa-miR-146a-5p	ALG10B
hsa-miR-146a-5p	ARL8A
hsa-miR-146a-5p	BCL2A1
hsa-miR-146a-5p	BCL7B
hsa-miR-146a-5p	BCLAF1
hsa-miR-146a-5p	BGLAP
hsa-miR-146a-5p	BRCA2
hsa-miR-146a-5p	BTN2A2
hsa-miR-146a-5p	CCR9
hsa-miR-146a-5p	CD300LB
hsa-miR-146a-5p	CD40LG
hsa-miR-146a-5p	CD80
hsa-miR-146a-5p	CDC73
hsa-miR-146a-5p	CDKN3
hsa-miR-146a-5p	CFH
hsa-miR-146a-5p	COPA
hsa-miR-146a-5p	COX2
hsa-miR-146a-5p	CPM
hsa-miR-146a-5p	CXCL12
hsa-miR-146a-5p	CXCR4
hsa-miR-146a-5p	CYTIP
hsa-miR-146a-5p	DGCR6L
hsa-miR-146a-5p	ELAVL1
hsa-miR-146a-5p	ELP2
hsa-miR-146a-5p	ENTPD5
hsa-miR-146a-5p	EPSTI1
hsa-miR-146a-5p	ERBB4
hsa-miR-146a-5p	ESD
hsa-miR-146a-5p	FADD
hsa-miR-146a-5p	FAF1
hsa-miR-146a-5p	FANCF
hsa-miR-146a-5p	FANCM
hsa-miR-146a-5p	GIMAP4
hsa-miR-146a-5p	GPM6B
hsa-miR-146a-5p	GPRIN2
hsa-miR-146a-5p	GRAP2
hsa-miR-146a-5p	GXYLT2
hsa-miR-146a-5p	HAAO
hsa-miR-146a-5p	HORMAD2
hsa-miR-146a-5p	HOXD10
hsa-miR-146a-5p	ICAM1
hsa-miR-146a-5p	IFI27
hsa-miR-146a-5p	IFI44
hsa-miR-146a-5p	IFI44L
hsa-miR-146a-5p	IFIT1
hsa-miR-146a-5p	IFIT3
hsa-miR-146a-5p	IFIT5
hsa-miR-146a-5p	IFITM1
hsa-miR-146a-5p	IFITM3
hsa-miR-146a-5p	IL1RAP
hsa-miR-146a-5p	IL1RL2
hsa-miR-146a-5p	IRAK1
hsa-miR-146a-5p	IRAK2
hsa-miR-146a-5p	IRF7
hsa-miR-146a-5p	IS2
hsa-miR-146a-5p	ISG15
hsa-miR-146a-5p	ITGB2
hsa-miR-146a-5p	ITGBL1
hsa-miR-146a-5p	KDM2B
hsa-miR-146a-5p	KIF22
hsa-miR-146a-5p	LBR
hsa-miR-146a-5p	LFNG
hsa-miR-146a-5p	LIN52
hsa-miR-146a-5p	LINC00304
hsa-miR-146a-5p	LRP2
hsa-miR-146a-5p	LSM4
hsa-miR-146a-5p	METTL7A
hsa-miR-146a-5p	MFSD6
hsa-miR-146a-5p	MICAL2
hsa-miR-146a-5p	MIF
hsa-miR-146a-5p	MKRN2
hsa-miR-146a-5p	MPP2
hsa-miR-146a-5p	MRPS30
hsa-miR-146a-5p	MSC
hsa-miR-146a-5p	MTA2
hsa-miR-146a-5p	MTUS2
hsa-miR-146a-5p	MX2
hsa-miR-146a-5p	MYLK
hsa-miR-146a-5p	MYO6
hsa-miR-146a-5p	NACC1
hsa-miR-146a-5p	NMI
hsa-miR-146a-5p	NOS1
hsa-miR-146a-5p	NOTCH1
hsa-miR-146a-5p	NSL1
hsa-miR-146a-5p	OASL
hsa-miR-146a-5p	OLFML2A
hsa-miR-146a-5p	OSBPL1A
hsa-miR-146a-5p	PACS2
hsa-miR-146a-5p	PLEKHG5
hsa-miR-146a-5p	POU3F1
hsa-miR-146a-5p	PPP1R1C
hsa-miR-146a-5p	PPWD1
hsa-miR-146a-5p	PRKCE
hsa-miR-146a-5p	PTGES2
hsa-miR-146a-5p	RAB2B
hsa-miR-146a-5p	RAC1
hsa-miR-146a-5p	RGS13
hsa-miR-146a-5p	RGS9BP
hsa-miR-146a-5p	RHO
hsa-miR-146a-5p	RHOA
hsa-miR-146a-5p	RHOBTB3
hsa-miR-146a-5p	RNF11
hsa-miR-146a-5p	ROBO1
hsa-miR-146a-5p	ROCK1
hsa-miR-146a-5p	RSAD2
hsa-miR-146a-5p	S100A12
hsa-miR-146a-5p	SERPINA4
hsa-miR-146a-5p	SERTAD2
hsa-miR-146a-5p	SFRP1
hsa-miR-146a-5p	SHCBP1
hsa-miR-146a-5p	SLC10A3
hsa-miR-146a-5p	SLPI
hsa-miR-146a-5p	SMN1
hsa-miR-146a-5p	SNTG2
hsa-miR-146a-5p	SOS1
hsa-miR-146a-5p	SOX2
hsa-miR-146a-5p	SPATS2L
hsa-miR-146a-5p	SPP1
hsa-miR-146a-5p	ST6GAL2
hsa-miR-146a-5p	STAT1
hsa-miR-146a-5p	STON2
hsa-miR-146a-5p	SYT12
hsa-miR-146a-5p	TLR2
hsa-miR-146a-5p	TMEM101
hsa-miR-146a-5p	TMEM136
hsa-miR-146a-5p	TMPRSS5
hsa-miR-146a-5p	TRAF6
hsa-miR-146a-5p	TRIM22
hsa-miR-146a-5p	UHRF1
hsa-miR-146a-5p	UMPS
hsa-miR-146a-5p	WASF2
hsa-miR-146a-5p	ZNF117
hsa-miR-146a-5p	ZNF260
hsa-miR-146a-5p	ZNF292
hsa-miR-146a-5p	ZNF629
hsa-miR-196b-5p	ACVR2B
hsa-miR-196b-5p	AJUBA
hsa-miR-196b-5p	AKT1
hsa-miR-196b-5p	ALDOA
hsa-miR-196b-5p	ARID5B
hsa-miR-196b-5p	ATF4
hsa-miR-196b-5p	BCAR3
hsa-miR-196b-5p	BEST3
hsa-miR-196b-5p	BRAP
hsa-miR-196b-5p	BUB1
hsa-miR-196b-5p	C14orf37
hsa-miR-196b-5p	CACNB3
hsa-miR-196b-5p	CD8A
hsa-miR-196b-5p	CDK5R1
hsa-miR-196b-5p	CDKN1B
hsa-miR-196b-5p	CHD2
hsa-miR-196b-5p	CKB
hsa-miR-196b-5p	COX3
hsa-miR-196b-5p	DCTN4
hsa-miR-196b-5p	DFFA
hsa-miR-196b-5p	ETS2
hsa-miR-196b-5p	EXOC8
hsa-miR-196b-5p	FAM135A
hsa-miR-196b-5p	GFI1
hsa-miR-196b-5p	GNL1
hsa-miR-196b-5p	HERC2
hsa-miR-196b-5p	HOXA5
hsa-miR-196b-5p	HOXA9
hsa-miR-196b-5p	HOXB7
hsa-miR-196b-5p	HOXB8
hsa-miR-196b-5p	HSD17B10
hsa-miR-196b-5p	HTR1D
hsa-miR-196b-5p	KCNJ2
hsa-miR-196b-5p	LAMB2
hsa-miR-196b-5p	LCOR
hsa-miR-196b-5p	LHX2
hsa-miR-196b-5p	MAPRE1
hsa-miR-196b-5p	MAT2A
hsa-miR-196b-5p	MED10
hsa-miR-196b-5p	MEIS1
hsa-miR-196b-5p	MFHAS1
hsa-miR-196b-5p	MMS22L
hsa-miR-196b-5p	MRPS26
hsa-miR-196b-5p	MSH6
hsa-miR-196b-5p	NSD3
hsa-miR-196b-5p	NXPE3
hsa-miR-196b-5p	PALD1
hsa-miR-196b-5p	PAXBP1
hsa-miR-196b-5p	PBX1
hsa-miR-196b-5p	PIK3CG
hsa-miR-196b-5p	PPARA
hsa-miR-196b-5p	PRKACA
hsa-miR-196b-5p	PRUNE2
hsa-miR-196b-5p	RACK1
hsa-miR-196b-5p	RGL2
hsa-miR-196b-5p	RRP1B
hsa-miR-196b-5p	RTF1
hsa-miR-196b-5p	RTL8A
hsa-miR-196b-5p	RTL8C
hsa-miR-196b-5p	SLC23A2
hsa-miR-196b-5p	SLC30A6
hsa-miR-196b-5p	SLC35G1
hsa-miR-196b-5p	SLC6A15
hsa-miR-196b-5p	SLC9A7
hsa-miR-196b-5p	SNX9
hsa-miR-196b-5p	SP100
hsa-miR-196b-5p	SPTSSA
hsa-miR-196b-5p	SRP9
hsa-miR-196b-5p	SRRT
hsa-miR-196b-5p	TLE3
hsa-miR-196b-5p	TRA2A
hsa-miR-196b-5p	TRPC3
hsa-miR-196b-5p	TXNDC5
hsa-miR-196b-5p	ZSWIM1
hsa-miR-21-5p	ABCB1
hsa-miR-21-5p	ABCD3
hsa-miR-21-5p	ACAT1
hsa-miR-21-5p	ADGRG2
hsa-miR-21-5p	ADNP
hsa-miR-21-5p	AFTPH
hsa-miR-21-5p	AGGF1
hsa-miR-21-5p	AHSA2
hsa-miR-21-5p	AKAP9
hsa-miR-21-5p	ALMS1
hsa-miR-21-5p	ANKRD28
hsa-miR-21-5p	ANP32A
hsa-miR-21-5p	AP1AR
hsa-miR-21-5p	APAF1
hsa-miR-21-5p	APOLD1
hsa-miR-21-5p	APPL1
hsa-miR-21-5p	ARHGAP21
hsa-miR-21-5p	ARHGEF12
hsa-miR-21-5p	ARID4A
hsa-miR-21-5p	ARMCX3
hsa-miR-21-5p	ASRGL1
hsa-miR-21-5p	ATAD2B
hsa-miR-21-5p	ATF7IP
hsa-miR-21-5p	ATMIN
hsa-miR-21-5p	ATP11B
hsa-miR-21-5p	ATP2B4
hsa-miR-21-5p	ATRX
hsa-miR-21-5p	ATXN10
hsa-miR-21-5p	AUTS2
hsa-miR-21-5p	B3GALNT1
hsa-miR-21-5p	B3GNT5
hsa-miR-21-5p	BASP1
hsa-miR-21-5p	BCAT1
hsa-miR-21-5p	BCL6
hsa-miR-21-5p	BDH2
hsa-miR-21-5p	BOC
hsa-miR-21-5p	BTBD3
hsa-miR-21-5p	C1orf147
hsa-miR-21-5p	C20orf194
hsa-miR-21-5p	C8orf17
hsa-miR-21-5p	CASC2
hsa-miR-21-5p	CCDC14
hsa-miR-21-5p	CCDC34
hsa-miR-21-5p	CCL20
hsa-miR-21-5p	CCR1
hsa-miR-21-5p	CCR7
hsa-miR-21-5p	CCT6P1
hsa-miR-21-5p	CDK2AP1
hsa-miR-21-5p	CEBPB
hsa-miR-21-5p	CEP152
hsa-miR-21-5p	CERS6
hsa-miR-21-5p	CLCN5
hsa-miR-21-5p	CNTRL
hsa-miR-21-5p	COBLL1
hsa-miR-21-5p	CORO2A
hsa-miR-21-5p	COX2
hsa-miR-21-5p	COX20
hsa-miR-21-5p	CYP4V2
hsa-miR-21-5p	DAAM1
hsa-miR-21-5p	DAXX
hsa-miR-21-5p	DCAF10
hsa-miR-21-5p	DCAF11
hsa-miR-21-5p	DCP1A
hsa-miR-21-5p	DDAH1
hsa-miR-21-5p	DDR2
hsa-miR-21-5p	DDX46
hsa-miR-21-5p	DDX55
hsa-miR-21-5p	DERL1
hsa-miR-21-5p	DLG1
hsa-miR-21-5p	DNAJC16
hsa-miR-21-5p	DOCK10
hsa-miR-21-5p	DOCK4
hsa-miR-21-5p	DOCK7
hsa-miR-21-5p	DSE
hsa-miR-21-5p	DUSP10
hsa-miR-21-5p	DUSP8
hsa-miR-21-5p	ECI2
hsa-miR-21-5p	EDIL3
hsa-miR-21-5p	EDRF1
hsa-miR-21-5p	EGLN1
hsa-miR-21-5p	EIF4EBP2
hsa-miR-21-5p	ELAVL4
hsa-miR-21-5p	ELOVL4
hsa-miR-21-5p	ELOVL7
hsa-miR-21-5p	ENAH
hsa-miR-21-5p	EPM2A
hsa-miR-21-5p	ERBB2
hsa-miR-21-5p	ERP44
hsa-miR-21-5p	ESYT2
hsa-miR-21-5p	EXOC5
hsa-miR-21-5p	EXOC8
hsa-miR-21-5p	FAM136A
hsa-miR-21-5p	FAM20B
hsa-miR-21-5p	FAM217B
hsa-miR-21-5p	FAM3C
hsa-miR-21-5p	FAM46A
hsa-miR-21-5p	FANCI
hsa-miR-21-5p	FASLG
hsa-miR-21-5p	FAXDC2
hsa-miR-21-5p	FBXL13
hsa-miR-21-5p	FBXL17
hsa-miR-21-5p	FBXL2
hsa-miR-21-5p	FBXO11
hsa-miR-21-5p	FDXACB1
hsa-miR-21-5p	FERMT2
hsa-miR-21-5p	FGF12
hsa-miR-21-5p	FGFRL1
hsa-miR-21-5p	FILIP1L
hsa-miR-21-5p	FKBP5
hsa-miR-21-5p	FMOD
hsa-miR-21-5p	FMR1
hsa-miR-21-5p	FOXN2
hsa-miR-21-5p	FOXN3
hsa-miR-21-5p	FOXO3
hsa-miR-21-5p	FOXP3
hsa-miR-21-5p	GAPVD1
hsa-miR-21-5p	GAS5
hsa-miR-21-5p	GDF5
hsa-miR-21-5p	GK5
hsa-miR-21-5p	GLCCI1
hsa-miR-21-5p	GLG1
hsa-miR-21-5p	GNAQ
hsa-miR-21-5p	GNE
hsa-miR-21-5p	GP5
hsa-miR-21-5p	GPD1L
hsa-miR-21-5p	GPD2
hsa-miR-21-5p	GTF2I
hsa-miR-21-5p	GXYLT2
hsa-miR-21-5p	HAPLN1
hsa-miR-21-5p	HECTD1
hsa-miR-21-5p	HERPUD2
hsa-miR-21-5p	HIC2
hsa-miR-21-5p	HNRNPH1
hsa-miR-21-5p	HNRNPK
hsa-miR-21-5p	HOXA9
hsa-miR-21-5p	HPGD
hsa-miR-21-5p	HPS5
hsa-miR-21-5p	HS3ST3B1
hsa-miR-21-5p	ICAM1
hsa-miR-21-5p	IL12A
hsa-miR-21-5p	IRAK1
hsa-miR-21-5p	IREB2
hsa-miR-21-5p	ISCU
hsa-miR-21-5p	ITSN2
hsa-miR-21-5p	JADE1
hsa-miR-21-5p	JADE3
hsa-miR-21-5p	JAG1
hsa-miR-21-5p	JMY
hsa-miR-21-5p	JPH1
hsa-miR-21-5p	KAT6A
hsa-miR-21-5p	KBTBD6
hsa-miR-21-5p	KBTBD7
hsa-miR-21-5p	KIFAP3
hsa-miR-21-5p	KLF5
hsa-miR-21-5p	KLF9
hsa-miR-21-5p	KLHL24
hsa-miR-21-5p	KLHL42
hsa-miR-21-5p	KLK2
hsa-miR-21-5p	KNL1
hsa-miR-21-5p	KRIT1
hsa-miR-21-5p	LARS
hsa-miR-21-5p	LCORL
hsa-miR-21-5p	LIFR
hsa-miR-21-5p	LIMCH1
hsa-miR-21-5p	LMBR1
hsa-miR-21-5p	LNPK
hsa-miR-21-5p	LRRFIP1
hsa-miR-21-5p	LYRM7
hsa-miR-21-5p	MALT1
hsa-miR-21-5p	MARCKS
hsa-miR-21-5p	MBNL1
hsa-miR-21-5p	MED9
hsa-miR-21-5p	MEF2A
hsa-miR-21-5p	MEF2C
hsa-miR-21-5p	MEGF9
hsa-miR-21-5p	MEIS1
hsa-miR-21-5p	MGA
hsa-miR-21-5p	MMP9
hsa-miR-21-5p	MOAP1
hsa-miR-21-5p	MON2
hsa-miR-21-5p	MORC3
hsa-miR-21-5p	MOXD1
hsa-miR-21-5p	MPP5
hsa-miR-21-5p	MRAP2
hsa-miR-21-5p	MSH6
hsa-miR-21-5p	MSLN
hsa-miR-21-5p	MTAP
hsa-miR-21-5p	MTMR12
hsa-miR-21-5p	MTPN
hsa-miR-21-5p	MUC1
hsa-miR-21-5p	MYCBP2
hsa-miR-21-5p	MYD88
hsa-miR-21-5p	MYEF2
hsa-miR-21-5p	MYO9A
hsa-miR-21-5p	NAV3
hsa-miR-21-5p	NBEA
hsa-miR-21-5p	NEK1
hsa-miR-21-5p	NIPBL
hsa-miR-21-5p	NKTR
hsa-miR-21-5p	NSD3
hsa-miR-21-5p	NT5C2
hsa-miR-21-5p	NTF3
hsa-miR-21-5p	NUBPL
hsa-miR-21-5p	OLR1
hsa-miR-21-5p	OSBPL1A
hsa-miR-21-5p	OSR1
hsa-miR-21-5p	OTUD1
hsa-miR-21-5p	OXTR
hsa-miR-21-5p	PALLD
hsa-miR-21-5p	PAN3
hsa-miR-21-5p	PARP1
hsa-miR-21-5p	PARP9
hsa-miR-21-5p	PATE2
hsa-miR-21-5p	PBRM1
hsa-miR-21-5p	PBX1
hsa-miR-21-5p	PCBP1
hsa-miR-21-5p	PCGF2
hsa-miR-21-5p	PDGFD
hsa-miR-21-5p	PDHA2
hsa-miR-21-5p	PER2
hsa-miR-21-5p	PER3
hsa-miR-21-5p	PGRMC2
hsa-miR-21-5p	PHF20
hsa-miR-21-5p	PHF20L1
hsa-miR-21-5p	PHTF1
hsa-miR-21-5p	PIAS3
hsa-miR-21-5p	PIGN
hsa-miR-21-5p	PIGX
hsa-miR-21-5p	PITHD1
hsa-miR-21-5p	PKD2
hsa-miR-21-5p	PLAT
hsa-miR-21-5p	PLD1
hsa-miR-21-5p	PLEKHA2
hsa-miR-21-5p	PLEKHA8
hsa-miR-21-5p	PLOD3
hsa-miR-21-5p	PLPP1
hsa-miR-21-5p	POLR3B
hsa-miR-21-5p	PPARA
hsa-miR-21-5p	PPFIA4
hsa-miR-21-5p	PPM1L
hsa-miR-21-5p	PREPL
hsa-miR-21-5p	PRKCE
hsa-miR-21-5p	PROSER1
hsa-miR-21-5p	PRPF39
hsa-miR-21-5p	PRRC1
hsa-miR-21-5p	PSMD9
hsa-miR-21-5p	PTBP3
hsa-miR-21-5p	PTGFR
hsa-miR-21-5p	PTK2
hsa-miR-21-5p	PTPN14
hsa-miR-21-5p	PTX3
hsa-miR-21-5p	PYM1
hsa-miR-21-5p	RAB6A
hsa-miR-21-5p	RAB6C
hsa-miR-21-5p	RABGAP1
hsa-miR-21-5p	RAI14
hsa-miR-21-5p	RALGPS2
hsa-miR-21-5p	RAPGEF6
hsa-miR-21-5p	RASA1
hsa-miR-21-5p	RASGRP1
hsa-miR-21-5p	RASGRP3
hsa-miR-21-5p	REV3L
hsa-miR-21-5p	RFFL
hsa-miR-21-5p	RHO
hsa-miR-21-5p	RHOB
hsa-miR-21-5p	RHOQ
hsa-miR-21-5p	RMND5A
hsa-miR-21-5p	RNF103
hsa-miR-21-5p	RNF11
hsa-miR-21-5p	RNF185
hsa-miR-21-5p	RNF6
hsa-miR-21-5p	RP2
hsa-miR-21-5p	RPS7
hsa-miR-21-5p	RRAGC
hsa-miR-21-5p	RSF1
hsa-miR-21-5p	RSPRY1
hsa-miR-21-5p	RUFY3
hsa-miR-21-5p	SAMD5
hsa-miR-21-5p	SASH1
hsa-miR-21-5p	SATB1
hsa-miR-21-5p	SCRN1
hsa-miR-21-5p	SECISBP2L
hsa-miR-21-5p	SEMA5A
hsa-miR-21-5p	SERAC1
hsa-miR-21-5p	SERPINI1
[truncated: 1,313 more rows]
