# Supplementary material for: MicroRNA Expression Patterns Reveal a Role of the TGF-β Family Signaling in AML Chemo-Resistance
Source: Cancers (Basel). 2023 Oct 21;15(20):5086. doi: 10.3390/cancers15205086 (PMC10605523; doi:10.3390/cancers15205086)
Supplement: Supplementary file 1 [file cancers-15-05086-s001.zip › File S4_MicroRNAs_downregulated_in_HL60R+targets.xlsx]

## Sheet: Tabelle1
	hsa-let-7f-5p	ABHD17C
	hsa-let-7f-5p	ACTA1
	hsa-let-7f-5p	ACTR10
	hsa-let-7f-5p	AGO1
	hsa-let-7f-5p	AHCYL2
	hsa-let-7f-5p	ALDH7A1
	hsa-let-7f-5p	AMD1
	hsa-let-7f-5p	ANP32C
	hsa-let-7f-5p	AP1S1
	hsa-let-7f-5p	AQP6
	hsa-let-7f-5p	AREL1
	hsa-let-7f-5p	ARID3A
	hsa-let-7f-5p	ARID3B
	hsa-let-7f-5p	ARIH1
	hsa-let-7f-5p	ARMC8
	hsa-let-7f-5p	ASTE1
	hsa-let-7f-5p	ATG12
	hsa-let-7f-5p	ATP5B
	hsa-let-7f-5p	ATP6V1G1
	hsa-let-7f-5p	ATR
	hsa-let-7f-5p	ATXN7L3
	hsa-let-7f-5p	B4GAT1
	hsa-let-7f-5p	BEND4
	hsa-let-7f-5p	BRI3BP
	hsa-let-7f-5p	BZW1
	hsa-let-7f-5p	C12orf4
	hsa-let-7f-5p	C19orf47
	hsa-let-7f-5p	C19orf53
	hsa-let-7f-5p	C1orf210
	hsa-let-7f-5p	C1RL
	hsa-let-7f-5p	CASTOR2
	hsa-let-7f-5p	CBX5
	hsa-let-7f-5p	CCL7
	hsa-let-7f-5p	CCNB2
	hsa-let-7f-5p	CCNT2
	hsa-let-7f-5p	CDKAL1
	hsa-let-7f-5p	CEP120
	hsa-let-7f-5p	CEP135
	hsa-let-7f-5p	CEP170B
	hsa-let-7f-5p	CHTOP
	hsa-let-7f-5p	CLDN12
	hsa-let-7f-5p	CNEP1R1
	hsa-let-7f-5p	CNOT8
	hsa-let-7f-5p	COIL
	hsa-let-7f-5p	COL8A1
	hsa-let-7f-5p	COPS6
	hsa-let-7f-5p	CRX
	hsa-let-7f-5p	CRY2
	hsa-let-7f-5p	CYP19A1
	hsa-let-7f-5p	DIABLO
	hsa-let-7f-5p	DNA2
	hsa-let-7f-5p	DNAH9
	hsa-let-7f-5p	DNAJC28
	hsa-let-7f-5p	DNAL1
	hsa-let-7f-5p	DVL3
	hsa-let-7f-5p	ECHDC1
	hsa-let-7f-5p	EDA
	hsa-let-7f-5p	EIF3C
	hsa-let-7f-5p	EIF4A3
	hsa-let-7f-5p	EIF4G2
	hsa-let-7f-5p	ELOA
	hsa-let-7f-5p	EMILIN2
	hsa-let-7f-5p	ERO1A
	hsa-let-7f-5p	ESPL1
	hsa-let-7f-5p	FAM222B
	hsa-let-7f-5p	FAM43A
	hsa-let-7f-5p	FAM83G
	hsa-let-7f-5p	FBXL20
	hsa-let-7f-5p	FBXW2
	hsa-let-7f-5p	FNDC3A
	hsa-let-7f-5p	FNDC9
	hsa-let-7f-5p	FUT10
	hsa-let-7f-5p	FZD4
	hsa-let-7f-5p	FZD9
	hsa-let-7f-5p	GABPB1
	hsa-let-7f-5p	GALC
	hsa-let-7f-5p	GATM
	hsa-let-7f-5p	GBF1
	hsa-let-7f-5p	GLO1
	hsa-let-7f-5p	GPAT4
	hsa-let-7f-5p	HAND1
	hsa-let-7f-5p	HDAC2
	hsa-let-7f-5p	HERPUD1
	hsa-let-7f-5p	HIST1H2BK
	hsa-let-7f-5p	IL13
	hsa-let-7f-5p	INTS7
	hsa-let-7f-5p	IPO9
	hsa-let-7f-5p	KIAA0391
	hsa-let-7f-5p	KIAA1143
	hsa-let-7f-5p	KIAA1328
	hsa-let-7f-5p	KLK6
	hsa-let-7f-5p	KPNA5
	hsa-let-7f-5p	LRRC20
	hsa-let-7f-5p	MAGEA3
	hsa-let-7f-5p	MAGEA6
	hsa-let-7f-5p	MAP2K7
	hsa-let-7f-5p	MARCKSL1
	hsa-let-7f-5p	MCF2L2
	hsa-let-7f-5p	MEF2D
	hsa-let-7f-5p	MEIS3P1
	hsa-let-7f-5p	MFSD8
	hsa-let-7f-5p	MLLT10
	hsa-let-7f-5p	MPL
	hsa-let-7f-5p	MRPL12
	hsa-let-7f-5p	MSI2
	hsa-let-7f-5p	MSL3
	hsa-let-7f-5p	MXD1
	hsa-let-7f-5p	NAA20
	hsa-let-7f-5p	NCKIPSD
	hsa-let-7f-5p	ND4
	hsa-let-7f-5p	NDUFA4P1
	hsa-let-7f-5p	NHLRC2
	hsa-let-7f-5p	NHLRC3
	hsa-let-7f-5p	NKX2-1
	hsa-let-7f-5p	NOA1
	hsa-let-7f-5p	NSD1
	hsa-let-7f-5p	NUCB2
	hsa-let-7f-5p	NUDT4
	hsa-let-7f-5p	OPA3
	hsa-let-7f-5p	OPRL1
	hsa-let-7f-5p	PAFAH2
	hsa-let-7f-5p	PBX2
	hsa-let-7f-5p	PDLIM5
	hsa-let-7f-5p	PDZD8
	hsa-let-7f-5p	PEX11B
	hsa-let-7f-5p	PGM2L1
	hsa-let-7f-5p	PGRMC1
	hsa-let-7f-5p	PLCG2
	hsa-let-7f-5p	PLD3
	hsa-let-7f-5p	PLEKHO1
	hsa-let-7f-5p	PLXND1
	hsa-let-7f-5p	PMPCA
	hsa-let-7f-5p	POLL
	hsa-let-7f-5p	POLR3D
	hsa-let-7f-5p	POSTN
	hsa-let-7f-5p	PRIM2
	hsa-let-7f-5p	PRR5-ARHGAP8
	hsa-let-7f-5p	PRSS22
	hsa-let-7f-5p	QDPR
	hsa-let-7f-5p	RAB19
	hsa-let-7f-5p	RAB40C
	hsa-let-7f-5p	RABEP1
	hsa-let-7f-5p	RABL2A
	hsa-let-7f-5p	RABL2B
	hsa-let-7f-5p	RAD18
	hsa-let-7f-5p	RBM12B
	hsa-let-7f-5p	RHBDF2
	hsa-let-7f-5p	RHD
	hsa-let-7f-5p	ROR2
	hsa-let-7f-5p	RRAD
	hsa-let-7f-5p	RRM1
	hsa-let-7f-5p	RWDD1
	hsa-let-7f-5p	SDR42E1
	hsa-let-7f-5p	SEMA4C
	hsa-let-7f-5p	SLC11A2
	hsa-let-7f-5p	SLC20A1
	hsa-let-7f-5p	SLC25A12
	hsa-let-7f-5p	SLC33A1
	hsa-let-7f-5p	SLC38A7
	hsa-let-7f-5p	SLC5A5
	hsa-let-7f-5p	SLC5A6
	hsa-let-7f-5p	SMARCAD1
	hsa-let-7f-5p	SMARCC1
	hsa-let-7f-5p	SNRPC
	hsa-let-7f-5p	SOCS7
	hsa-let-7f-5p	SPTBN5
	hsa-let-7f-5p	STAT2
	hsa-let-7f-5p	STK4
	hsa-let-7f-5p	SYT1
	hsa-let-7f-5p	TBC1D19
	hsa-let-7f-5p	TG
	hsa-let-7f-5p	TGFBR1
	hsa-let-7f-5p	THBS1
	hsa-let-7f-5p	THOC5
	hsa-let-7f-5p	THYN1
	hsa-let-7f-5p	TIAF1
	hsa-let-7f-5p	TMTC3
	hsa-let-7f-5p	TNFSF9
	hsa-let-7f-5p	TOMM40L
	hsa-let-7f-5p	TRAPPC10
	hsa-let-7f-5p	TRMO
	hsa-let-7f-5p	UBAP2L
	hsa-let-7f-5p	USP2
	hsa-let-7f-5p	USP45
	hsa-let-7f-5p	VCL
	hsa-let-7f-5p	YAE1D1
	hsa-let-7f-5p	YARS2
	hsa-let-7f-5p	ZBTB8OS
	hsa-let-7f-5p	ZC3H18
	hsa-let-7f-5p	ZFAND4
	hsa-let-7f-5p	ZNF200
	hsa-let-7f-5p	ZNF28
	hsa-let-7f-5p	ZNF443
	hsa-let-7f-5p	ZNF556
	hsa-let-7f-5p	ZNF566
	hsa-let-7f-5p	ZNF578
	hsa-let-7f-5p	ZNF584
	hsa-let-7f-5p	ZNF611
	hsa-let-7f-5p	ZNF644
	hsa-let-7f-5p	ZNF774
	hsa-let-7f-5p	ZNF799
	hsa-let-7f-5p	ZNF8
	hsa-let-7g-5p	ABHD17C
	hsa-let-7g-5p	ACTA1
	hsa-let-7g-5p	AGO1
	hsa-let-7g-5p	AHCYL2
	hsa-let-7g-5p	AKAP11
	hsa-let-7g-5p	AMD1
	hsa-let-7g-5p	AP1S1
	hsa-let-7g-5p	AQP6
	hsa-let-7g-5p	AREL1
	hsa-let-7g-5p	ARID3A
	hsa-let-7g-5p	ARID3B
	hsa-let-7g-5p	ARIH1
	hsa-let-7g-5p	ATG12
	hsa-let-7g-5p	ATP6V1G1
	hsa-let-7g-5p	ATXN7L3
	hsa-let-7g-5p	BCL2L1
	hsa-let-7g-5p	BEND4
	hsa-let-7g-5p	BRI3BP
	hsa-let-7g-5p	BZW1
	hsa-let-7g-5p	C12orf4
	hsa-let-7g-5p	C19orf47
	hsa-let-7g-5p	C19orf53
	hsa-let-7g-5p	C1orf210
	hsa-let-7g-5p	C1RL
	hsa-let-7g-5p	CASTOR2
	hsa-let-7g-5p	CBX5
	hsa-let-7g-5p	CCNT2
	hsa-let-7g-5p	CDKAL1
	hsa-let-7g-5p	CEP120
	hsa-let-7g-5p	CEP135
	hsa-let-7g-5p	CHTOP
	hsa-let-7g-5p	CLDN12
	hsa-let-7g-5p	COIL
	hsa-let-7g-5p	COL1A2
	hsa-let-7g-5p	COL8A1
	hsa-let-7g-5p	CRX
	hsa-let-7g-5p	CRY2
	hsa-let-7g-5p	DDR1
	hsa-let-7g-5p	DIABLO
	hsa-let-7g-5p	DNA2
	hsa-let-7g-5p	DNAH9
	hsa-let-7g-5p	DNAJC28
	hsa-let-7g-5p	DNAL1
	hsa-let-7g-5p	DVL3
	hsa-let-7g-5p	ECHDC1
	hsa-let-7g-5p	EIF4A3
	hsa-let-7g-5p	EIF4G2
	hsa-let-7g-5p	EMILIN2
	hsa-let-7g-5p	ERO1A
	hsa-let-7g-5p	ESPL1
	hsa-let-7g-5p	FAM222B
	hsa-let-7g-5p	FAM43A
	hsa-let-7g-5p	FAM83G
	hsa-let-7g-5p	FBXL20
	hsa-let-7g-5p	FBXW2
	hsa-let-7g-5p	FN1
	hsa-let-7g-5p	FNDC3A
	hsa-let-7g-5p	FNDC9
	hsa-let-7g-5p	FUT10
	hsa-let-7g-5p	FZD9
	hsa-let-7g-5p	GAB2
	hsa-let-7g-5p	GABPB1
	hsa-let-7g-5p	GATM
	hsa-let-7g-5p	GLO1
	hsa-let-7g-5p	GPAT4
	hsa-let-7g-5p	HAND1
	hsa-let-7g-5p	HERPUD1
	hsa-let-7g-5p	HIST1H2BK
	hsa-let-7g-5p	IL13
	hsa-let-7g-5p	INTS7
	hsa-let-7g-5p	IPO9
	hsa-let-7g-5p	KIAA0391
	hsa-let-7g-5p	KIAA1143
	hsa-let-7g-5p	KIAA1328
	hsa-let-7g-5p	KPNA5
	hsa-let-7g-5p	LRRC20
	hsa-let-7g-5p	MAGEA3
	hsa-let-7g-5p	MAGEA6
	hsa-let-7g-5p	MAP2K7
	hsa-let-7g-5p	MARCKSL1
	hsa-let-7g-5p	MCF2L2
	hsa-let-7g-5p	MEF2D
	hsa-let-7g-5p	MEIS3P1
	hsa-let-7g-5p	MFSD8
	hsa-let-7g-5p	MLLT10
	hsa-let-7g-5p	MRPL12
	hsa-let-7g-5p	MSI2
	hsa-let-7g-5p	MXD1
	hsa-let-7g-5p	NAA20
	hsa-let-7g-5p	NCKIPSD
	hsa-let-7g-5p	NDUFA4P1
	hsa-let-7g-5p	NHLRC2
	hsa-let-7g-5p	NHLRC3
	hsa-let-7g-5p	NOA1
	hsa-let-7g-5p	NSD1
	hsa-let-7g-5p	NUCB2
	hsa-let-7g-5p	OPA3
	hsa-let-7g-5p	OPRL1
	hsa-let-7g-5p	PAFAH2
	hsa-let-7g-5p	PBX2
	hsa-let-7g-5p	PDLIM5
	hsa-let-7g-5p	PDZD8
	hsa-let-7g-5p	PEX11B
	hsa-let-7g-5p	PGM2L1
	hsa-let-7g-5p	PGRMC1
	hsa-let-7g-5p	PLCG2
	hsa-let-7g-5p	PLD3
	hsa-let-7g-5p	PLEKHO1
	hsa-let-7g-5p	PLXND1
	hsa-let-7g-5p	PMPCA
	hsa-let-7g-5p	POLL
	hsa-let-7g-5p	POLR3D
	hsa-let-7g-5p	PRIM2
	hsa-let-7g-5p	PRR5-ARHGAP8
	hsa-let-7g-5p	PRSS22
	hsa-let-7g-5p	QDPR
	hsa-let-7g-5p	RAB19
	hsa-let-7g-5p	RAB21
	hsa-let-7g-5p	RAB40C
	hsa-let-7g-5p	RABL2A
	hsa-let-7g-5p	RABL2B
	hsa-let-7g-5p	RAD18
	hsa-let-7g-5p	RANBP2
	hsa-let-7g-5p	RBM12B
	hsa-let-7g-5p	RHBDF2
	hsa-let-7g-5p	RHD
	hsa-let-7g-5p	RPL12
	hsa-let-7g-5p	RRAD
	hsa-let-7g-5p	RRM1
	hsa-let-7g-5p	RWDD1
	hsa-let-7g-5p	SDR42E1
	hsa-let-7g-5p	SEMA4C
	hsa-let-7g-5p	SFT2D1
	hsa-let-7g-5p	SLC11A2
	hsa-let-7g-5p	SLC20A1
	hsa-let-7g-5p	SLC38A7
	hsa-let-7g-5p	SLC5A6
	hsa-let-7g-5p	SMARCAD1
	hsa-let-7g-5p	SOCS7
	hsa-let-7g-5p	STAT2
	hsa-let-7g-5p	STK4
	hsa-let-7g-5p	SYT1
	hsa-let-7g-5p	TBC1D19
	hsa-let-7g-5p	TGFBR1
	hsa-let-7g-5p	THBS1
	hsa-let-7g-5p	THYN1
	hsa-let-7g-5p	TIAF1
	hsa-let-7g-5p	TMTC3
	hsa-let-7g-5p	TNFSF9
	hsa-let-7g-5p	TOMM40L
	hsa-let-7g-5p	TRAPPC10
	hsa-let-7g-5p	TRMO
	hsa-let-7g-5p	UBE3C
	hsa-let-7g-5p	VCL
	hsa-let-7g-5p	YAE1D1
	hsa-let-7g-5p	ZBTB8OS
	hsa-let-7g-5p	ZFAND4
	hsa-let-7g-5p	ZNF200
	hsa-let-7g-5p	ZNF28
	hsa-let-7g-5p	ZNF443
	hsa-let-7g-5p	ZNF556
	hsa-let-7g-5p	ZNF566
	hsa-let-7g-5p	ZNF578
	hsa-let-7g-5p	ZNF584
	hsa-let-7g-5p	ZNF611
	hsa-let-7g-5p	ZNF644
	hsa-let-7g-5p	ZNF774
	hsa-let-7g-5p	ZNF799
	hsa-let-7g-5p	ZNF8
	hsa-let-7i-5p	ABHD17C
	hsa-let-7i-5p	ACTA1
	hsa-let-7i-5p	AGO1
	hsa-let-7i-5p	AHCYL2
	hsa-let-7i-5p	AMD1
	hsa-let-7i-5p	AP1S1
	hsa-let-7i-5p	AQP6
	hsa-let-7i-5p	AREL1
	hsa-let-7i-5p	ARID3A
	hsa-let-7i-5p	ARID3B
	hsa-let-7i-5p	ARIH1
	hsa-let-7i-5p	ARPC1A
	hsa-let-7i-5p	ASCL1
	hsa-let-7i-5p	ATG12
	hsa-let-7i-5p	ATP6V1G1
	hsa-let-7i-5p	ATXN7L3
	hsa-let-7i-5p	BEND4
	hsa-let-7i-5p	BMP4
	hsa-let-7i-5p	BRI3BP
	hsa-let-7i-5p	BZW1
	hsa-let-7i-5p	C12orf4
	hsa-let-7i-5p	C19orf47
	hsa-let-7i-5p	C19orf53
	hsa-let-7i-5p	C1orf210
	hsa-let-7i-5p	C1RL
	hsa-let-7i-5p	CASTOR2
	hsa-let-7i-5p	CBX5
	hsa-let-7i-5p	CCNT2
	hsa-let-7i-5p	CDKAL1
	hsa-let-7i-5p	CEP120
	hsa-let-7i-5p	CEP135
	hsa-let-7i-5p	CHTOP
	hsa-let-7i-5p	CLDN12
	hsa-let-7i-5p	COIL
	hsa-let-7i-5p	COL8A1
	hsa-let-7i-5p	COPS6
	hsa-let-7i-5p	CRX
	hsa-let-7i-5p	CRY2
	hsa-let-7i-5p	DDOST
	hsa-let-7i-5p	DIABLO
	hsa-let-7i-5p	DNA2
	hsa-let-7i-5p	DNAH9
	hsa-let-7i-5p	DNAJC28
	hsa-let-7i-5p	DNAL1
	hsa-let-7i-5p	DVL3
	hsa-let-7i-5p	ECHDC1
	hsa-let-7i-5p	EIF4A3
	hsa-let-7i-5p	EIF4G2
	hsa-let-7i-5p	EMILIN2
	hsa-let-7i-5p	EP400
	hsa-let-7i-5p	ERO1A
	hsa-let-7i-5p	ESPL1
	hsa-let-7i-5p	FAM222B
	hsa-let-7i-5p	FAM43A
	hsa-let-7i-5p	FAM83G
	hsa-let-7i-5p	FBXL20
	hsa-let-7i-5p	FBXW2
	hsa-let-7i-5p	FNDC3A
	hsa-let-7i-5p	FNDC9
	hsa-let-7i-5p	FUT10
	hsa-let-7i-5p	FZD9
	hsa-let-7i-5p	GABPB1
	hsa-let-7i-5p	GATM
	hsa-let-7i-5p	GLO1
	hsa-let-7i-5p	GPAT4
	hsa-let-7i-5p	HAND1
	hsa-let-7i-5p	HERPUD1
	hsa-let-7i-5p	HIST1H2BK
	hsa-let-7i-5p	IGF1
	hsa-let-7i-5p	IL13
	hsa-let-7i-5p	IL2
	hsa-let-7i-5p	INTS7
	hsa-let-7i-5p	IPO9
	hsa-let-7i-5p	KDM5B
	hsa-let-7i-5p	KIAA0391
	hsa-let-7i-5p	KIAA1143
	hsa-let-7i-5p	KIAA1328
	hsa-let-7i-5p	KPNA5
	hsa-let-7i-5p	LRRC20
	hsa-let-7i-5p	MAGEA3
	hsa-let-7i-5p	MAGEA6
	hsa-let-7i-5p	MAP2K7
	hsa-let-7i-5p	MARCKSL1
	hsa-let-7i-5p	MCF2L2
	hsa-let-7i-5p	MEF2D
	hsa-let-7i-5p	MEIS3P1
	hsa-let-7i-5p	MFSD8
	hsa-let-7i-5p	MLLT10
	hsa-let-7i-5p	MRPL12
	hsa-let-7i-5p	MSI2
	hsa-let-7i-5p	MXD1
	hsa-let-7i-5p	NAA20
	hsa-let-7i-5p	NCKIPSD
	hsa-let-7i-5p	NDUFA4P1
	hsa-let-7i-5p	NEUROG1
	hsa-let-7i-5p	NHLRC2
	hsa-let-7i-5p	NHLRC3
	hsa-let-7i-5p	NOA1
	hsa-let-7i-5p	NSD1
	hsa-let-7i-5p	NUCB2
	hsa-let-7i-5p	OPA3
	hsa-let-7i-5p	OPRL1
	hsa-let-7i-5p	PAFAH2
	hsa-let-7i-5p	PBX2
	hsa-let-7i-5p	PDLIM5
	hsa-let-7i-5p	PDZD8
	hsa-let-7i-5p	PEX11B
	hsa-let-7i-5p	PGM2L1
	hsa-let-7i-5p	PGRMC1
	hsa-let-7i-5p	PLCG2
	hsa-let-7i-5p	PLD3
	hsa-let-7i-5p	PLEKHO1
	hsa-let-7i-5p	PLXND1
	hsa-let-7i-5p	PMPCA
	hsa-let-7i-5p	POLL
	hsa-let-7i-5p	POLR3D
	hsa-let-7i-5p	PRIM2
	hsa-let-7i-5p	PRR5-ARHGAP8
	hsa-let-7i-5p	PRSS22
	hsa-let-7i-5p	QDPR
	hsa-let-7i-5p	RAB19
	hsa-let-7i-5p	RAB40C
	hsa-let-7i-5p	RABL2A
	hsa-let-7i-5p	RABL2B
	hsa-let-7i-5p	RAD18
	hsa-let-7i-5p	RBM12B
	hsa-let-7i-5p	RHBDF2
	hsa-let-7i-5p	RHD
	hsa-let-7i-5p	RRAD
	hsa-let-7i-5p	RRM1
	hsa-let-7i-5p	RWDD1
	hsa-let-7i-5p	SDR42E1
	hsa-let-7i-5p	SEMA4C
	hsa-let-7i-5p	SLC11A2
	hsa-let-7i-5p	SLC20A1
	hsa-let-7i-5p	SLC38A7
	hsa-let-7i-5p	SLC5A6
	hsa-let-7i-5p	SMARCAD1
	hsa-let-7i-5p	SOCS7
	hsa-let-7i-5p	STAT2
	hsa-let-7i-5p	STK4
	hsa-let-7i-5p	SYT1
	hsa-let-7i-5p	TBC1D19
	hsa-let-7i-5p	THBS1
	hsa-let-7i-5p	THYN1
	hsa-let-7i-5p	TIAF1
	hsa-let-7i-5p	TMTC3
	hsa-let-7i-5p	TNFSF9
	hsa-let-7i-5p	TOMM40L
	hsa-let-7i-5p	TRAPPC10
	hsa-let-7i-5p	TRMO
	hsa-let-7i-5p	VCL
	hsa-let-7i-5p	YAE1D1
	hsa-let-7i-5p	ZBTB8OS
	hsa-let-7i-5p	ZFAND4
	hsa-let-7i-5p	ZNF200
	hsa-let-7i-5p	ZNF28
	hsa-let-7i-5p	ZNF443
	hsa-let-7i-5p	ZNF556
	hsa-let-7i-5p	ZNF566
	hsa-let-7i-5p	ZNF578
	hsa-let-7i-5p	ZNF584
	hsa-let-7i-5p	ZNF611
	hsa-let-7i-5p	ZNF644
	hsa-let-7i-5p	ZNF774
	hsa-let-7i-5p	ZNF799
	hsa-let-7i-5p	ZNF8
	hsa-miR-106a-5p	A1CF
	hsa-miR-106a-5p	ABHD18
	hsa-miR-106a-5p	ABI2
	hsa-miR-106a-5p	ADAR
	hsa-miR-106a-5p	ADAT2
	hsa-miR-106a-5p	AGMAT
	hsa-miR-106a-5p	AGO1
	hsa-miR-106a-5p	AKAP11
	hsa-miR-106a-5p	ANKH
	hsa-miR-106a-5p	ANKRD33B
	hsa-miR-106a-5p	ANKRD52
	hsa-miR-106a-5p	APOH
	hsa-miR-106a-5p	APP
	hsa-miR-106a-5p	ARHGAP5
	hsa-miR-106a-5p	ARID4B
	hsa-miR-106a-5p	ARL9
	hsa-miR-106a-5p	ARMT1
	hsa-miR-106a-5p	ARSJ
	hsa-miR-106a-5p	ATAD2
	hsa-miR-106a-5p	ATG7
	hsa-miR-106a-5p	ATL3
	hsa-miR-106a-5p	B2M
	hsa-miR-106a-5p	BBX
	hsa-miR-106a-5p	BCAS4
	hsa-miR-106a-5p	BCL2L2
	hsa-miR-106a-5p	BHMT2
	hsa-miR-106a-5p	BMP2
	hsa-miR-106a-5p	BMP8B
	hsa-miR-106a-5p	BRI3BP
	hsa-miR-106a-5p	BSCL2
	hsa-miR-106a-5p	BZW1
	hsa-miR-106a-5p	C11orf54
	hsa-miR-106a-5p	C12orf65
	hsa-miR-106a-5p	C14orf119
	hsa-miR-106a-5p	C15orf41
	hsa-miR-106a-5p	C17orf75
	hsa-miR-106a-5p	C18orf32
	hsa-miR-106a-5p	C9orf40
	hsa-miR-106a-5p	CADM2
	hsa-miR-106a-5p	CBX5
	hsa-miR-106a-5p	CBX8
	hsa-miR-106a-5p	CCDC125
	hsa-miR-106a-5p	CCDC198
	hsa-miR-106a-5p	CCDC30
	hsa-miR-106a-5p	CCDC47
	hsa-miR-106a-5p	CCDC71L
	hsa-miR-106a-5p	CD28
	hsa-miR-106a-5p	CDIPT
	hsa-miR-106a-5p	CDKN2AIPNL
	hsa-miR-106a-5p	CEP72
	hsa-miR-106a-5p	CHTF8
	hsa-miR-106a-5p	CKAP2
	hsa-miR-106a-5p	COIL
	hsa-miR-106a-5p	COL2A1
	hsa-miR-106a-5p	CPS1
	hsa-miR-106a-5p	CPT1A
	hsa-miR-106a-5p	CRCP
	hsa-miR-106a-5p	CRISPLD2
	hsa-miR-106a-5p	CRK
	hsa-miR-106a-5p	CSDE1
	hsa-miR-106a-5p	CYB561D1
	hsa-miR-106a-5p	CYCS
	hsa-miR-106a-5p	CYP19A1
	hsa-miR-106a-5p	DEGS1
	hsa-miR-106a-5p	DHODH
	hsa-miR-106a-5p	DIS3L
	hsa-miR-106a-5p	DNAJB13
	hsa-miR-106a-5p	DNAJB4
	hsa-miR-106a-5p	DNAJB6
	hsa-miR-106a-5p	DNAJB9
	hsa-miR-106a-5p	DNAJC10
	hsa-miR-106a-5p	DNAJC28
	hsa-miR-106a-5p	DNAL1
	hsa-miR-106a-5p	DPP9
	hsa-miR-106a-5p	DRAXIN
	hsa-miR-106a-5p	DSPP
	hsa-miR-106a-5p	EFCAB11
	hsa-miR-106a-5p	EIF2B2
	hsa-miR-106a-5p	EIF4G2
	hsa-miR-106a-5p	EIF4H
	hsa-miR-106a-5p	ELOC
	hsa-miR-106a-5p	EMSY
	hsa-miR-106a-5p	EPS15L1
	hsa-miR-106a-5p	ERCC1
	hsa-miR-106a-5p	ESR2
	hsa-miR-106a-5p	F2R
	hsa-miR-106a-5p	F2RL3
	hsa-miR-106a-5p	FAHD1
	hsa-miR-106a-5p	FAM160B1
	hsa-miR-106a-5p	FAM210A
	hsa-miR-106a-5p	FAM213A
	hsa-miR-106a-5p	FASTK
	hsa-miR-106a-5p	FBXL5
	hsa-miR-106a-5p	FBXL7
	hsa-miR-106a-5p	FEM1A
	hsa-miR-106a-5p	FEM1C
	hsa-miR-106a-5p	FJX1
	hsa-miR-106a-5p	FNBP1L
	hsa-miR-106a-5p	FOXJ2
	hsa-miR-106a-5p	FOXK1
	hsa-miR-106a-5p	FOXK2
	hsa-miR-106a-5p	FUT10
	hsa-miR-106a-5p	FXYD5
	hsa-miR-106a-5p	FZD9
	hsa-miR-106a-5p	GABPB1
	hsa-miR-106a-5p	GATAD1
	hsa-miR-106a-5p	GDF11
	hsa-miR-106a-5p	GDF5OS
	hsa-miR-106a-5p	GEMIN8
	hsa-miR-106a-5p	GINS4
	hsa-miR-106a-5p	GLO1
	hsa-miR-106a-5p	GNB1
	hsa-miR-106a-5p	GNB5
	hsa-miR-106a-5p	GNS
	hsa-miR-106a-5p	GOLGA2
	hsa-miR-106a-5p	GPR137B
	hsa-miR-106a-5p	GPR155
	hsa-miR-106a-5p	GPR157
	hsa-miR-106a-5p	GPR183
	hsa-miR-106a-5p	GPRIN3
	hsa-miR-106a-5p	GRK3
	hsa-miR-106a-5p	GRK7
	hsa-miR-106a-5p	GTF2H3
	hsa-miR-106a-5p	GTF2IRD2
	hsa-miR-106a-5p	GTF2IRD2B
	hsa-miR-106a-5p	HAS2
	hsa-miR-106a-5p	HAUS8
	hsa-miR-106a-5p	HEATR1
	hsa-miR-106a-5p	HIP1
	hsa-miR-106a-5p	HMGB2
	hsa-miR-106a-5p	HNRNPR
	hsa-miR-106a-5p	HOXC11
	hsa-miR-106a-5p	ICA1L
	hsa-miR-106a-5p	IL10
	hsa-miR-106a-5p	IRAK4
	hsa-miR-106a-5p	ISCA2
	hsa-miR-106a-5p	ISOC1
	hsa-miR-106a-5p	ITGA2
	hsa-miR-106a-5p	KATNAL1
	hsa-miR-106a-5p	KCNA7
	hsa-miR-106a-5p	KCNJ8
	hsa-miR-106a-5p	KCNK6
	hsa-miR-106a-5p	KCNMB1
	hsa-miR-106a-5p	KIAA0232
	hsa-miR-106a-5p	KIAA0513
	hsa-miR-106a-5p	KIAA1147
	hsa-miR-106a-5p	KIAA1841
	hsa-miR-106a-5p	KLF10
	hsa-miR-106a-5p	KLF3
	hsa-miR-106a-5p	KMT2B
	hsa-miR-106a-5p	KMT5B
	hsa-miR-106a-5p	KRT10
	hsa-miR-106a-5p	LAMTOR1
	hsa-miR-106a-5p	LASP1
	hsa-miR-106a-5p	LDHD
	hsa-miR-106a-5p	LEPROT
	hsa-miR-106a-5p	LGSN
	hsa-miR-106a-5p	LIAS
	hsa-miR-106a-5p	LIMA1
	hsa-miR-106a-5p	LPAR2
	hsa-miR-106a-5p	LRIF1
	hsa-miR-106a-5p	LRP12
	hsa-miR-106a-5p	LRRD1
	hsa-miR-106a-5p	LSM3
	hsa-miR-106a-5p	LUZP2
	hsa-miR-106a-5p	MANEAL
	hsa-miR-106a-5p	MAPK9
	hsa-miR-106a-5p	MARCH6
	hsa-miR-106a-5p	MED16
	hsa-miR-106a-5p	MED17
	hsa-miR-106a-5p	MELK
	hsa-miR-106a-5p	METTL8
	hsa-miR-106a-5p	MFN1
	hsa-miR-106a-5p	MFSD2A
	hsa-miR-106a-5p	MFSD8
	hsa-miR-106a-5p	MGST2
	hsa-miR-106a-5p	MIXL1
	hsa-miR-106a-5p	MPPE1
	hsa-miR-106a-5p	MSH3
	hsa-miR-106a-5p	MTF1
	hsa-miR-106a-5p	MTMR3
	hsa-miR-106a-5p	MTPAP
	hsa-miR-106a-5p	MYB
	hsa-miR-106a-5p	MYLK3
	hsa-miR-106a-5p	MYO1D
	hsa-miR-106a-5p	MYO1F
	hsa-miR-106a-5p	N4BP2L2
	hsa-miR-106a-5p	NAGK
	hsa-miR-106a-5p	NEK8
	hsa-miR-106a-5p	NKIRAS1
	hsa-miR-106a-5p	NME6
	hsa-miR-106a-5p	NPAT
	hsa-miR-106a-5p	NPNT
	hsa-miR-106a-5p	NRBP1
	hsa-miR-106a-5p	NUGGC
	hsa-miR-106a-5p	OCIAD1
	hsa-miR-106a-5p	OLAH
	hsa-miR-106a-5p	OSTM1
	hsa-miR-106a-5p	OTUD4
	hsa-miR-106a-5p	PAK6
	hsa-miR-106a-5p	PAPD5
	hsa-miR-106a-5p	PARD3
	hsa-miR-106a-5p	PDE4C
	hsa-miR-106a-5p	PDHB
	hsa-miR-106a-5p	PDPK1
	hsa-miR-106a-5p	PFKP
	hsa-miR-106a-5p	PHTF2
	hsa-miR-106a-5p	PITPNA
	hsa-miR-106a-5p	PIWIL2
	hsa-miR-106a-5p	PKMYT1
	hsa-miR-106a-5p	PLEKHM1
	hsa-miR-106a-5p	PLRG1
	hsa-miR-106a-5p	PLS1
	hsa-miR-106a-5p	POLM
	hsa-miR-106a-5p	POLR3F
	hsa-miR-106a-5p	PRICKLE4
	hsa-miR-106a-5p	PRIM1
	hsa-miR-106a-5p	PRKACB
	hsa-miR-106a-5p	PRKAR1A
	hsa-miR-106a-5p	PRPF8
	hsa-miR-106a-5p	PRRC2A
	hsa-miR-106a-5p	PTGFRN
	hsa-miR-106a-5p	PUDP
	hsa-miR-106a-5p	PVR
	hsa-miR-106a-5p	RAB42
	hsa-miR-106a-5p	RABGAP1L
	hsa-miR-106a-5p	RBL2
	hsa-miR-106a-5p	RBM12B
	hsa-miR-106a-5p	RBM41
	hsa-miR-106a-5p	REEP3
	hsa-miR-106a-5p	RGMB
	hsa-miR-106a-5p	RMND1
	hsa-miR-106a-5p	RNASEH1
	hsa-miR-106a-5p	RND3
	hsa-miR-106a-5p	RNF115
	hsa-miR-106a-5p	RNF182
	hsa-miR-106a-5p	RNF19B
	hsa-miR-106a-5p	RNF34
	hsa-miR-106a-5p	RORA
	hsa-miR-106a-5p	RPH3A
	hsa-miR-106a-5p	RPL17-C18orf32
	hsa-miR-106a-5p	RRN3
	hsa-miR-106a-5p	RTCA
	hsa-miR-106a-5p	RTN2
	hsa-miR-106a-5p	RUNX3
	hsa-miR-106a-5p	SAMD12
	hsa-miR-106a-5p	SCD
	hsa-miR-106a-5p	SDHA
	hsa-miR-106a-5p	SEMA7A
	hsa-miR-106a-5p	SERF1A
	hsa-miR-106a-5p	SERF1B
	hsa-miR-106a-5p	SERF2
	hsa-miR-106a-5p	SERINC1
	hsa-miR-106a-5p	SESN3
	hsa-miR-106a-5p	SH3BP5
	hsa-miR-106a-5p	SH3BP5L
	hsa-miR-106a-5p	SH3GLB1
	hsa-miR-106a-5p	SIPA1L3
	hsa-miR-106a-5p	SIRPA
	hsa-miR-106a-5p	SLC12A6
	hsa-miR-106a-5p	SLC1A5
	hsa-miR-106a-5p	SLC22A23
	hsa-miR-106a-5p	SLC25A44
	hsa-miR-106a-5p	SLC25A46
	hsa-miR-106a-5p	SLC2A3
	hsa-miR-106a-5p	SLC30A1
	hsa-miR-106a-5p	SLC35F5
	hsa-miR-106a-5p	SLC6A4
	hsa-miR-106a-5p	SLC7A11
	hsa-miR-106a-5p	SLCO5A1
	hsa-miR-106a-5p	SMIM13
	hsa-miR-106a-5p	SNAP47
	hsa-miR-106a-5p	SOCS7
	hsa-miR-106a-5p	SORCS2
	hsa-miR-106a-5p	SP2
	hsa-miR-106a-5p	SP4
	hsa-miR-106a-5p	SPCS1
	hsa-miR-106a-5p	SRCAP
	hsa-miR-106a-5p	STAC2
	hsa-miR-106a-5p	STK11IP
	hsa-miR-106a-5p	STX4
	hsa-miR-106a-5p	SUCO
	hsa-miR-106a-5p	SUGP1
	hsa-miR-106a-5p	TAX1BP1
	hsa-miR-106a-5p	TFAM
	hsa-miR-106a-5p	TFG
	hsa-miR-106a-5p	THEM4
	hsa-miR-106a-5p	TIMM17A
	hsa-miR-106a-5p	TIMP2
	hsa-miR-106a-5p	TLR7
	hsa-miR-106a-5p	TM4SF5
	hsa-miR-106a-5p	TMEM127
	hsa-miR-106a-5p	TMEM133
	hsa-miR-106a-5p	TMEM134
	hsa-miR-106a-5p	TMEM196
	hsa-miR-106a-5p	TMEM200C
	hsa-miR-106a-5p	TMEM242
	hsa-miR-106a-5p	TMEM38A
	hsa-miR-106a-5p	TMEM9B
	hsa-miR-106a-5p	TNFAIP8L1
	hsa-miR-106a-5p	TNIP3
	hsa-miR-106a-5p	TPK1
	hsa-miR-106a-5p	TPM4
	hsa-miR-106a-5p	TRAF3IP2
	hsa-miR-106a-5p	TRIP10
	hsa-miR-106a-5p	TSG101
	hsa-miR-106a-5p	TTC9
	hsa-miR-106a-5p	TTLL12
	hsa-miR-106a-5p	TXK
	hsa-miR-106a-5p	U2SURP
	hsa-miR-106a-5p	UBOX5
	hsa-miR-106a-5p	UBXN2A
	hsa-miR-106a-5p	ULK1
	hsa-miR-106a-5p	UNK
	hsa-miR-106a-5p	WDR53
	hsa-miR-106a-5p	WDR92
	hsa-miR-106a-5p	WWC1
	hsa-miR-106a-5p	XIRP2
	hsa-miR-106a-5p	YIPF4
	hsa-miR-106a-5p	ZBED1
	hsa-miR-106a-5p	ZBTB25
	hsa-miR-106a-5p	ZBTB33
	hsa-miR-106a-5p	ZFYVE21
	hsa-miR-106a-5p	ZMYM1
	hsa-miR-106a-5p	ZNF174
	hsa-miR-106a-5p	ZNF202
	hsa-miR-106a-5p	ZNF347
	hsa-miR-106a-5p	ZNF385A
	hsa-miR-106a-5p	ZNF446
	hsa-miR-106a-5p	ZNF454
	hsa-miR-106a-5p	ZNF514
	hsa-miR-106a-5p	ZNF578
	hsa-miR-106a-5p	ZNF598
	hsa-miR-106a-5p	ZNF665
	hsa-miR-106a-5p	ZNF681
	hsa-miR-106a-5p	ZNF682
	hsa-miR-106a-5p	ZNF7
	hsa-miR-106a-5p	ZNF70
	hsa-miR-106a-5p	ZNF785
	hsa-miR-106a-5p	ZNF93
	hsa-miR-106a-5p	ZNFX1
	hsa-miR-106a-5p	ZYG11A
	hsa-miR-15a-5p	ABCC6
	hsa-miR-15a-5p	ABL2
	hsa-miR-15a-5p	ACTR1A
	hsa-miR-15a-5p	ACTR3B
	hsa-miR-15a-5p	ACVR2A
	hsa-miR-15a-5p	ADORA3
	hsa-miR-15a-5p	ADRA2B
	hsa-miR-15a-5p	AFF4
	hsa-miR-15a-5p	AKAP11
	hsa-miR-15a-5p	ALDH3B1
	hsa-miR-15a-5p	AMER1
	hsa-miR-15a-5p	ANAPC13
	hsa-miR-15a-5p	ANAPC16
	hsa-miR-15a-5p	ANKMY1
	hsa-miR-15a-5p	ANKRD13B
	hsa-miR-15a-5p	ANKRD36
	hsa-miR-15a-5p	AP2B1
	hsa-miR-15a-5p	AP5Z1
	hsa-miR-15a-5p	APP
	hsa-miR-15a-5p	ARCN1
	hsa-miR-15a-5p	ARHGAP32
	hsa-miR-15a-5p	ARHGDIA
	hsa-miR-15a-5p	ARIH1
	hsa-miR-15a-5p	ARMC12
	hsa-miR-15a-5p	ASCC1
	hsa-miR-15a-5p	ASGR2
	hsa-miR-15a-5p	ASNSD1
	hsa-miR-15a-5p	ASXL1
	hsa-miR-15a-5p	ATG14
	hsa-miR-15a-5p	ATP6AP1
	hsa-miR-15a-5p	AURKAIP1
	hsa-miR-15a-5p	AXIN2
	hsa-miR-15a-5p	BAG4
	hsa-miR-15a-5p	BCL2L12
	hsa-miR-15a-5p	BSG
	hsa-miR-15a-5p	BSPRY
	hsa-miR-15a-5p	BTRC
	hsa-miR-15a-5p	BZW1
	hsa-miR-15a-5p	C15orf39
	hsa-miR-15a-5p	C16orf58
	hsa-miR-15a-5p	C16orf72
	hsa-miR-15a-5p	C17orf80
	hsa-miR-15a-5p	C1orf226
	hsa-miR-15a-5p	C21orf62
	hsa-miR-15a-5p	C2orf42
	hsa-miR-15a-5p	C2orf74
	hsa-miR-15a-5p	C3orf36
	hsa-miR-15a-5p	C6orf106
	hsa-miR-15a-5p	CABIN1
	hsa-miR-15a-5p	CARD8
	hsa-miR-15a-5p	CARM1
	hsa-miR-15a-5p	CASK
	hsa-miR-15a-5p	CASKIN1
	hsa-miR-15a-5p	CBFA2T3
	hsa-miR-15a-5p	CBX6
	hsa-miR-15a-5p	CCDC80
	hsa-miR-15a-5p	CCDC88C
	hsa-miR-15a-5p	CCNE1
	hsa-miR-15a-5p	CCNE2
	hsa-miR-15a-5p	CCNT1
	hsa-miR-15a-5p	CCNT2
	hsa-miR-15a-5p	CCT6B
	hsa-miR-15a-5p	CD180
	hsa-miR-15a-5p	CDC37L1
	hsa-miR-15a-5p	CDC42SE2
	hsa-miR-15a-5p	CDK1
	hsa-miR-15a-5p	CDKN2AIPNL
	hsa-miR-15a-5p	CDKN2B
	hsa-miR-15a-5p	CDS2
	hsa-miR-15a-5p	CENPJ
	hsa-miR-15a-5p	CHD4
	hsa-miR-15a-5p	CHEK1
	hsa-miR-15a-5p	CHMP4B
	hsa-miR-15a-5p	CHUK
	hsa-miR-15a-5p	CLCC1
	hsa-miR-15a-5p	CLEC2D
	hsa-miR-15a-5p	CLSPN
	hsa-miR-15a-5p	CLUH
	hsa-miR-15a-5p	CPNE1
	hsa-miR-15a-5p	CPSF7
	hsa-miR-15a-5p	CREG1
	hsa-miR-15a-5p	CRK
	hsa-miR-15a-5p	CRKL
	hsa-miR-15a-5p	CSDE1
	hsa-miR-15a-5p	CSNK1E
	hsa-miR-15a-5p	CYB561A3
	hsa-miR-15a-5p	CYP26B1
	hsa-miR-15a-5p	DLGAP3
	hsa-miR-15a-5p	DLK1
	hsa-miR-15a-5p	DMPK
	hsa-miR-15a-5p	DMRT2
	hsa-miR-15a-5p	DNAJA1
	hsa-miR-15a-5p	DNAJC10
	hsa-miR-15a-5p	DOCK11
	hsa-miR-15a-5p	DPP8
	hsa-miR-15a-5p	DSCR3
	hsa-miR-15a-5p	DYNLL2
	hsa-miR-15a-5p	ECHDC1
	hsa-miR-15a-5p	EDC3
	hsa-miR-15a-5p	EFNB2
	hsa-miR-15a-5p	EFTUD2
	hsa-miR-15a-5p	EIF2B2
	hsa-miR-15a-5p	ENTPD6
	hsa-miR-15a-5p	ENTPD7
	hsa-miR-15a-5p	ETFRF1
	hsa-miR-15a-5p	EXT1
	hsa-miR-15a-5p	EZH1
	hsa-miR-15a-5p	FAM103A1
	hsa-miR-15a-5p	FAM122C
	hsa-miR-15a-5p	FAM69A
	hsa-miR-15a-5p	FASN
	hsa-miR-15a-5p	FBXL20
	hsa-miR-15a-5p	FGF2
	hsa-miR-15a-5p	FGF7
	hsa-miR-15a-5p	FGFR4
	hsa-miR-15a-5p	FKBP1A
	hsa-miR-15a-5p	FLCN
	hsa-miR-15a-5p	FOXK1
	hsa-miR-15a-5p	FRYL
	hsa-miR-15a-5p	FURIN
	hsa-miR-15a-5p	FZD9
	hsa-miR-15a-5p	GABARAP
	hsa-miR-15a-5p	GABPA
	hsa-miR-15a-5p	GALNT1
	hsa-miR-15a-5p	GANAB
	hsa-miR-15a-5p	GATAD2A
	hsa-miR-15a-5p	GCLM
	hsa-miR-15a-5p	GDI2
	hsa-miR-15a-5p	GLP2R
	hsa-miR-15a-5p	GNAT1
	hsa-miR-15a-5p	GNB1
	hsa-miR-15a-5p	GNG12
	hsa-miR-15a-5p	GOLGA5
	hsa-miR-15a-5p	GOLPH3L
	hsa-miR-15a-5p	GPR180
	hsa-miR-15a-5p	GSG1
	hsa-miR-15a-5p	H3F3B
	hsa-miR-15a-5p	HACE1
	hsa-miR-15a-5p	HAUS3
	hsa-miR-15a-5p	HCFC2
	hsa-miR-15a-5p	HDHD2
	hsa-miR-15a-5p	HERC6
	hsa-miR-15a-5p	HEYL
	hsa-miR-15a-5p	HIST1H2BK
	hsa-miR-15a-5p	HIST2H2BE
	hsa-miR-15a-5p	HNRNPA1
	hsa-miR-15a-5p	HNRNPA1L2
	hsa-miR-15a-5p	HNRNPDL
	hsa-miR-15a-5p	HPF1
	hsa-miR-15a-5p	HSDL2
	hsa-miR-15a-5p	HSP90B1
	hsa-miR-15a-5p	HYOU1
	hsa-miR-15a-5p	IER2
	hsa-miR-15a-5p	IFNG
	hsa-miR-15a-5p	IFT74
	hsa-miR-15a-5p	IL10RA
	hsa-miR-15a-5p	IRAK1BP1
	hsa-miR-15a-5p	IRF4
	hsa-miR-15a-5p	ITGA2
	hsa-miR-15a-5p	ITPR1
	hsa-miR-15a-5p	KATNAL1
	hsa-miR-15a-5p	KIAA0895
	hsa-miR-15a-5p	KIAA1456
	hsa-miR-15a-5p	KIF3B
	hsa-miR-15a-5p	KIF5B
	hsa-miR-15a-5p	KLC2
	hsa-miR-15a-5p	KLHL40
	hsa-miR-15a-5p	KPNA1
	hsa-miR-15a-5p	KPNA3
	hsa-miR-15a-5p	KRT33B
	hsa-miR-15a-5p	L2HGDH
	hsa-miR-15a-5p	LANCL1
	hsa-miR-15a-5p	LRIF1
	hsa-miR-15a-5p	LRIG2
	hsa-miR-15a-5p	LRPPRC
	hsa-miR-15a-5p	LSM11
	hsa-miR-15a-5p	LUC7L3
	hsa-miR-15a-5p	LURAP1L
	hsa-miR-15a-5p	LUZP1
	hsa-miR-15a-5p	MAP4K2
	hsa-miR-15a-5p	MCFD2
	hsa-miR-15a-5p	MCL1
	hsa-miR-15a-5p	MCM3AP-AS1
	hsa-miR-15a-5p	MED11
	hsa-miR-15a-5p	MIGA1
	hsa-miR-15a-5p	MRPL40
	hsa-miR-15a-5p	MSL1
	hsa-miR-15a-5p	MTFR1L
	hsa-miR-15a-5p	MTHFR
	hsa-miR-15a-5p	MTMR3
	hsa-miR-15a-5p	MTMR4
	hsa-miR-15a-5p	MYB
	hsa-miR-15a-5p	MYO5A
	hsa-miR-15a-5p	N4BP1
	hsa-miR-15a-5p	NAA25
	hsa-miR-15a-5p	NAB1
	hsa-miR-15a-5p	NNT
	hsa-miR-15a-5p	NOL4L
	hsa-miR-15a-5p	NUCKS1
	hsa-miR-15a-5p	OCRL
	hsa-miR-15a-5p	ODF2L
	hsa-miR-15a-5p	OSGEPL1
	hsa-miR-15a-5p	OTUB1
	hsa-miR-15a-5p	PAK2
	hsa-miR-15a-5p	PANK1
	hsa-miR-15a-5p	PCF11
	hsa-miR-15a-5p	PCMT1
	hsa-miR-15a-5p	PDCD1
	hsa-miR-15a-5p	PDCD6IP
	hsa-miR-15a-5p	PDE4D
	hsa-miR-15a-5p	PDHX
	hsa-miR-15a-5p	PDIA6
	hsa-miR-15a-5p	PEX12
	hsa-miR-15a-5p	PGD
	hsa-miR-15a-5p	PHC3
	hsa-miR-15a-5p	PHKA1
	hsa-miR-15a-5p	PHKB
	hsa-miR-15a-5p	PHLPP1
	hsa-miR-15a-5p	PHLPP2
	hsa-miR-15a-5p	PHYHIP
	hsa-miR-15a-5p	PIP4P1
	hsa-miR-15a-5p	PISD
	hsa-miR-15a-5p	PLA2G2D
	hsa-miR-15a-5p	PLEKHB2
	hsa-miR-15a-5p	PLPBP
	hsa-miR-15a-5p	PLRG1
	hsa-miR-15a-5p	PMS1
	hsa-miR-15a-5p	PNISR
	hsa-miR-15a-5p	PNN
	hsa-miR-15a-5p	PNPLA6
	hsa-miR-15a-5p	POLDIP3
	hsa-miR-15a-5p	POLE4
	hsa-miR-15a-5p	POLR2E
	hsa-miR-15a-5p	POM121C
	hsa-miR-15a-5p	POU2AF1
	hsa-miR-15a-5p	PPIL1
	hsa-miR-15a-5p	PPIP5K2
	hsa-miR-15a-5p	PPM1A
	hsa-miR-15a-5p	PPP2R5C
	hsa-miR-15a-5p	PRDX3
	hsa-miR-15a-5p	PRIM1
	hsa-miR-15a-5p	PRIMPOL
	hsa-miR-15a-5p	PRKAR2A
	hsa-miR-15a-5p	PRKCD
	hsa-miR-15a-5p	PSMC4
	hsa-miR-15a-5p	PWWP2A
	hsa-miR-15a-5p	RAB15
	hsa-miR-15a-5p	RAB21
	hsa-miR-15a-5p	RAB23
	hsa-miR-15a-5p	RAB40B
	hsa-miR-15a-5p	RAB9B
	hsa-miR-15a-5p	RBBP6
	hsa-miR-15a-5p	RCAN3
	hsa-miR-15a-5p	REL
	hsa-miR-15a-5p	RELT
	hsa-miR-15a-5p	REPIN1
	hsa-miR-15a-5p	RET
	hsa-miR-15a-5p	RFWD2
	hsa-miR-15a-5p	RGPD5
	hsa-miR-15a-5p	RHOT1
	hsa-miR-15a-5p	RIDA
	hsa-miR-15a-5p	RIF1
	hsa-miR-15a-5p	RIMS3
	hsa-miR-15a-5p	RNASEL
	hsa-miR-15a-5p	RNF138
	hsa-miR-15a-5p	RNF168
	hsa-miR-15a-5p	RNF38
	hsa-miR-15a-5p	RNH1
	hsa-miR-15a-5p	RNMT
	hsa-miR-15a-5p	RPL36
	hsa-miR-15a-5p	RPP30
	hsa-miR-15a-5p	RPS6KB1
	hsa-miR-15a-5p	RS1
	hsa-miR-15a-5p	RUBCN
	hsa-miR-15a-5p	RUNX1T1
	hsa-miR-15a-5p	SCAMP5
	hsa-miR-15a-5p	SEC24A
	hsa-miR-15a-5p	SEC61A1
	hsa-miR-15a-5p	SELENOI
	hsa-miR-15a-5p	SH3BP4
	hsa-miR-15a-5p	SIDT2
	hsa-miR-15a-5p	SIRT4
	hsa-miR-15a-5p	SLC25A12
	hsa-miR-15a-5p	SLC25A22
	hsa-miR-15a-5p	SLC25A29
	hsa-miR-15a-5p	SLC2A3
	hsa-miR-15a-5p	SLC35A1
	hsa-miR-15a-5p	SLC39A9
	hsa-miR-15a-5p	SLC9A1
	hsa-miR-15a-5p	SMDT1
	hsa-miR-15a-5p	SMURF1
	hsa-miR-15a-5p	SNCG
	hsa-miR-15a-5p	SNRPB2
	hsa-miR-15a-5p	SNX11
	hsa-miR-15a-5p	SNX6
	hsa-miR-15a-5p	SPTLC1
	hsa-miR-15a-5p	SRPK1
	hsa-miR-15a-5p	SSU72
	hsa-miR-15a-5p	STRADB
	hsa-miR-15a-5p	STX17
	hsa-miR-15a-5p	STXBP3
	hsa-miR-15a-5p	SUN1
	hsa-miR-15a-5p	SUPT16H
	hsa-miR-15a-5p	SYNRG
	hsa-miR-15a-5p	SZRD1
	hsa-miR-15a-5p	TAF13
	hsa-miR-15a-5p	TARBP2
	hsa-miR-15a-5p	TASP1
	hsa-miR-15a-5p	TBC1D14
	hsa-miR-15a-5p	TBC1D20
	hsa-miR-15a-5p	TBCCD1
	hsa-miR-15a-5p	TECPR2
	hsa-miR-15a-5p	TET3
	hsa-miR-15a-5p	TFB1M
	hsa-miR-15a-5p	THRAP3
	hsa-miR-15a-5p	TIA1
	hsa-miR-15a-5p	TKTL1
	hsa-miR-15a-5p	TM7SF3
	hsa-miR-15a-5p	TM9SF2
	hsa-miR-15a-5p	TMEM135
	hsa-miR-15a-5p	TMEM138
	hsa-miR-15a-5p	TMEM161B
	hsa-miR-15a-5p	TMEM189
	hsa-miR-15a-5p	TMEM189-UBE2V1
	hsa-miR-15a-5p	TMEM251
	hsa-miR-15a-5p	TMEM69
	hsa-miR-15a-5p	TNFAIP1
	hsa-miR-15a-5p	TNFSF9
	hsa-miR-15a-5p	TPI1
	hsa-miR-15a-5p	TPM2
	hsa-miR-15a-5p	TPM3
	hsa-miR-15a-5p	TRAM1
	hsa-miR-15a-5p	TRIM35
	hsa-miR-15a-5p	TSPYL2
	hsa-miR-15a-5p	TTC1
	hsa-miR-15a-5p	TTLL5
	hsa-miR-15a-5p	U2SURP
	hsa-miR-15a-5p	UBE2Q1
	hsa-miR-15a-5p	UBE2Q2
	hsa-miR-15a-5p	UBE2V1
	hsa-miR-15a-5p	UBE3C
	hsa-miR-15a-5p	UBE4A
	hsa-miR-15a-5p	UCP2
	hsa-miR-15a-5p	UGP2
	hsa-miR-15a-5p	UGT2B4
	hsa-miR-15a-5p	USP15
	hsa-miR-15a-5p	USP3
	hsa-miR-15a-5p	USP31
	hsa-miR-15a-5p	VAV2
	hsa-miR-15a-5p	VCL
	hsa-miR-15a-5p	VPS33B
	hsa-miR-15a-5p	VPS4A
	hsa-miR-15a-5p	VSIR
	hsa-miR-15a-5p	WDR13
	hsa-miR-15a-5p	WIPI2
	hsa-miR-15a-5p	WNT3A
	hsa-miR-15a-5p	WT1
	hsa-miR-15a-5p	YAP1
	hsa-miR-15a-5p	YRDC
	hsa-miR-15a-5p	YWHAH
	hsa-miR-15a-5p	ZBTB10
	hsa-miR-15a-5p	ZBTB16
	hsa-miR-15a-5p	ZBTB33
	hsa-miR-15a-5p	ZBTB34
	hsa-miR-15a-5p	ZDHHC16
	hsa-miR-15a-5p	ZFHX4
	hsa-miR-15a-5p	ZFP28
	hsa-miR-15a-5p	ZNF267
	hsa-miR-15a-5p	ZNF284
	hsa-miR-15a-5p	ZNF559
	hsa-miR-15a-5p	ZNF622
	hsa-miR-15a-5p	ZNF691
	hsa-miR-15a-5p	ZNF91
	hsa-miR-15a-5p	ZNRF1
	hsa-miR-15a-5p	ZNRF3
	hsa-miR-16-5p	AAAS
	hsa-miR-16-5p	AADAT
	hsa-miR-16-5p	ABCB7
	hsa-miR-16-5p	ABCC4
	hsa-miR-16-5p	ABCC6
	hsa-miR-16-5p	ABCF1
	hsa-miR-16-5p	ABHD10
	hsa-miR-16-5p	ABL2
	hsa-miR-16-5p	ACOT8
	hsa-miR-16-5p	ACP2
	hsa-miR-16-5p	ACTN1
	hsa-miR-16-5p	ACTN4
	hsa-miR-16-5p	ACTR1A
	hsa-miR-16-5p	ACTR3B
	hsa-miR-16-5p	ACVR2A
	hsa-miR-16-5p	ADAD2
	hsa-miR-16-5p	ADGRE5
	hsa-miR-16-5p	ADGRL1
	hsa-miR-16-5p	ADK
	hsa-miR-16-5p	ADORA2A
	hsa-miR-16-5p	ADORA3
	hsa-miR-16-5p	ADRA2B
	hsa-miR-16-5p	ADSS
	hsa-miR-16-5p	AFF4
	hsa-miR-16-5p	AFG3L2
	hsa-miR-16-5p	AGER
	hsa-miR-16-5p	AGK
	hsa-miR-16-5p	AGPAT5
	hsa-miR-16-5p	AGRN
	hsa-miR-16-5p	AHCYL1
	hsa-miR-16-5p	AHCYL2
	hsa-miR-16-5p	AIMP1
	hsa-miR-16-5p	AKAP11
	hsa-miR-16-5p	AKAP13
	hsa-miR-16-5p	ALDH2
	hsa-miR-16-5p	ALDH3B1
	hsa-miR-16-5p	ALKAL2
	hsa-miR-16-5p	AMER1
	hsa-miR-16-5p	AMPD1
	hsa-miR-16-5p	ANAPC13
	hsa-miR-16-5p	ANAPC16
	hsa-miR-16-5p	ANKLE2
	hsa-miR-16-5p	ANKMY1
	hsa-miR-16-5p	ANKRD13B
	hsa-miR-16-5p	ANKRD17
	hsa-miR-16-5p	ANKRD36
	hsa-miR-16-5p	AP2B1
	hsa-miR-16-5p	AP2M1
	hsa-miR-16-5p	AP3D1
	hsa-miR-16-5p	AP5Z1
	hsa-miR-16-5p	APLNR
	hsa-miR-16-5p	APP
	hsa-miR-16-5p	AQP12B
	hsa-miR-16-5p	ARCN1
	hsa-miR-16-5p	ARG2
	hsa-miR-16-5p	ARHGAP32
	hsa-miR-16-5p	ARHGDIA
	hsa-miR-16-5p	ARIH1
	hsa-miR-16-5p	ARL10
	hsa-miR-16-5p	ARL2
	hsa-miR-16-5p	ARL2BP
	hsa-miR-16-5p	ARL3
	hsa-miR-16-5p	ARMC12
	hsa-miR-16-5p	ASCC1
	hsa-miR-16-5p	ASGR2
	hsa-miR-16-5p	ASNS
	hsa-miR-16-5p	ASPH
	hsa-miR-16-5p	ASXL1
	hsa-miR-16-5p	ATF7
	hsa-miR-16-5p	ATG14
	hsa-miR-16-5p	ATOX1
	hsa-miR-16-5p	ATP5C1
	hsa-miR-16-5p	ATP8A2
	hsa-miR-16-5p	ATXN7L3
	hsa-miR-16-5p	AUP1
	hsa-miR-16-5p	AURKAIP1
	hsa-miR-16-5p	AXIN2
	hsa-miR-16-5p	BAG4
	hsa-miR-16-5p	BAG6
	hsa-miR-16-5p	BAMBI
	hsa-miR-16-5p	BCAS2
	hsa-miR-16-5p	BCL11B
	hsa-miR-16-5p	BCL2L12
	hsa-miR-16-5p	BEX3
	hsa-miR-16-5p	BFAR
	hsa-miR-16-5p	BMS1
	hsa-miR-16-5p	BNC2
	hsa-miR-16-5p	BRAT1
	hsa-miR-16-5p	BSG
	hsa-miR-16-5p	BSPRY
	hsa-miR-16-5p	BTAF1
	hsa-miR-16-5p	BTBD2
	hsa-miR-16-5p	BTF3
	hsa-miR-16-5p	BTRC
	hsa-miR-16-5p	BYSL
	hsa-miR-16-5p	BZW1
	hsa-miR-16-5p	C15orf39
	hsa-miR-16-5p	C16orf58
	hsa-miR-16-5p	C16orf72
	hsa-miR-16-5p	C17orf75
	hsa-miR-16-5p	C17orf80
	hsa-miR-16-5p	C19orf54
	hsa-miR-16-5p	C1orf226
	hsa-miR-16-5p	C21orf62
	hsa-miR-16-5p	C2orf42
	hsa-miR-16-5p	C2orf74
	hsa-miR-16-5p	C3orf36
	hsa-miR-16-5p	C6orf106
	hsa-miR-16-5p	C8orf44
	hsa-miR-16-5p	CAAP1
	hsa-miR-16-5p	CABIN1
	hsa-miR-16-5p	CACNA2D1
	hsa-miR-16-5p	CACNB2
	hsa-miR-16-5p	CAMK2G
	hsa-miR-16-5p	CAMKV
	hsa-miR-16-5p	CAMSAP3
	hsa-miR-16-5p	CARD8
	hsa-miR-16-5p	CARM1
	hsa-miR-16-5p	CASK
	hsa-miR-16-5p	CASKIN1
	hsa-miR-16-5p	CBFA2T3
	hsa-miR-16-5p	CBX6
	hsa-miR-16-5p	CCDC58
	hsa-miR-16-5p	CCDC80
	hsa-miR-16-5p	CCDC88C
	hsa-miR-16-5p	CCND3
	hsa-miR-16-5p	CCNE1
	hsa-miR-16-5p	CCNE2
	hsa-miR-16-5p	CCNJ
	hsa-miR-16-5p	CCNT1
	hsa-miR-16-5p	CCNT2
	hsa-miR-16-5p	CCPG1
	hsa-miR-16-5p	CCT6B
	hsa-miR-16-5p	CCT8
	hsa-miR-16-5p	CD180
	hsa-miR-16-5p	CDC20
	hsa-miR-16-5p	CDC23
	hsa-miR-16-5p	CDC37
	hsa-miR-16-5p	CDC37L1
	hsa-miR-16-5p	CDC42SE2
	hsa-miR-16-5p	CDC5L
	hsa-miR-16-5p	CDCA8
	hsa-miR-16-5p	CDIPT
	hsa-miR-16-5p	CDK1
	hsa-miR-16-5p	CDK5RAP1
	hsa-miR-16-5p	CDK9
	hsa-miR-16-5p	CDKN2AIPNL
	hsa-miR-16-5p	CDS2
	hsa-miR-16-5p	CENPF
	hsa-miR-16-5p	CENPJ
	hsa-miR-16-5p	CFAP45
	hsa-miR-16-5p	CHD3
	hsa-miR-16-5p	CHEK1
	hsa-miR-16-5p	CHMP4B
	hsa-miR-16-5p	CHP1
	hsa-miR-16-5p	CHPT1
	hsa-miR-16-5p	CHUK
	hsa-miR-16-5p	CIB1
	hsa-miR-16-5p	CLASP1
	hsa-miR-16-5p	CLDN2
	hsa-miR-16-5p	CLEC2D
	hsa-miR-16-5p	CLIP2
	hsa-miR-16-5p	CLNS1A
	hsa-miR-16-5p	CLSPN
	hsa-miR-16-5p	CLTC
	hsa-miR-16-5p	CLUH
	hsa-miR-16-5p	CNOT7
	hsa-miR-16-5p	CNPY3
	hsa-miR-16-5p	COA6
	hsa-miR-16-5p	COA7
	hsa-miR-16-5p	COL4A2
	hsa-miR-16-5p	COMMD10
	hsa-miR-16-5p	COMT
	hsa-miR-16-5p	COPS5
	hsa-miR-16-5p	COPS7B
	hsa-miR-16-5p	COQ3
	hsa-miR-16-5p	CPNE1
	hsa-miR-16-5p	CPSF7
	hsa-miR-16-5p	CPT1A
	hsa-miR-16-5p	CREG1
	hsa-miR-16-5p	CRHBP
	hsa-miR-16-5p	CRK
	hsa-miR-16-5p	CRKL
	hsa-miR-16-5p	CSDE1
	hsa-miR-16-5p	CSHL1
	hsa-miR-16-5p	CSNK1E
	hsa-miR-16-5p	CTSD
	hsa-miR-16-5p	CXorf40B
	hsa-miR-16-5p	CYB561A3
	hsa-miR-16-5p	CYB5R1
	hsa-miR-16-5p	CYCS
	hsa-miR-16-5p	CYP26B1
	hsa-miR-16-5p	CYP27B1
	hsa-miR-16-5p	DAP3
	hsa-miR-16-5p	DCAF13
	hsa-miR-16-5p	DDN
	hsa-miR-16-5p	DDX31
	hsa-miR-16-5p	DDX41
	hsa-miR-16-5p	DDX54
	hsa-miR-16-5p	DESI1
	hsa-miR-16-5p	DHTKD1
	hsa-miR-16-5p	DHX30
	hsa-miR-16-5p	DHX35
	hsa-miR-16-5p	DHX36
	hsa-miR-16-5p	DHX37
	hsa-miR-16-5p	DHX38
	hsa-miR-16-5p	DHX8
	hsa-miR-16-5p	DIABLO
	hsa-miR-16-5p	DIXDC1
	hsa-miR-16-5p	DLD
	hsa-miR-16-5p	DLGAP3
	hsa-miR-16-5p	DMAP1
	hsa-miR-16-5p	DMPK
	hsa-miR-16-5p	DMRT2
	hsa-miR-16-5p	DNAJA1
	hsa-miR-16-5p	DNAJA2
	hsa-miR-16-5p	DNAJA4
	hsa-miR-16-5p	DNAJB1
	hsa-miR-16-5p	DNAJB4
	hsa-miR-16-5p	DNAJC10
	hsa-miR-16-5p	DNAJC15
	hsa-miR-16-5p	DNAJC2
	hsa-miR-16-5p	DOCK11
	hsa-miR-16-5p	DOCK9
	hsa-miR-16-5p	DPP8
	hsa-miR-16-5p	DSCR3
	hsa-miR-16-5p	DTD1
	hsa-miR-16-5p	DYNLL2
	hsa-miR-16-5p	EARS2
	hsa-miR-16-5p	ECHDC1
	hsa-miR-16-5p	EDC3
	hsa-miR-16-5p	EDC4
	hsa-miR-16-5p	EEF1G
	hsa-miR-16-5p	EFNB2
	hsa-miR-16-5p	EFTUD2
	hsa-miR-16-5p	EGLN2
	hsa-miR-16-5p	EIF1
	hsa-miR-16-5p	EIF2A
	hsa-miR-16-5p	EIF2B2
	hsa-miR-16-5p	EIF2B5
	hsa-miR-16-5p	EIF3A
	hsa-miR-16-5p	EIF3C
	hsa-miR-16-5p	EIF3CL
	hsa-miR-16-5p	EIF3F
	hsa-miR-16-5p	EIF3H
	hsa-miR-16-5p	EIF3K
	hsa-miR-16-5p	EIF4B
	hsa-miR-16-5p	EIF4G1
	hsa-miR-16-5p	EIF5B
	hsa-miR-16-5p	ELAC2
	hsa-miR-16-5p	ELP3
	hsa-miR-16-5p	EMC6
	hsa-miR-16-5p	EML4
	hsa-miR-16-5p	ENTPD6
	hsa-miR-16-5p	ENTPD7
	hsa-miR-16-5p	ENY2
	hsa-miR-16-5p	EPC1
	hsa-miR-16-5p	ERLIN2
	hsa-miR-16-5p	ETFRF1
	hsa-miR-16-5p	EXD2
	hsa-miR-16-5p	EXT1
	hsa-miR-16-5p	EZH1
	hsa-miR-16-5p	FAM103A1
	hsa-miR-16-5p	FAM122A
	hsa-miR-16-5p	FAM122C
	hsa-miR-16-5p	FAM155B
	hsa-miR-16-5p	FAM168A
	hsa-miR-16-5p	FAM189B
	hsa-miR-16-5p	FAM69A
	hsa-miR-16-5p	FAM96B
	hsa-miR-16-5p	FASN
	hsa-miR-16-5p	FASTKD1
	hsa-miR-16-5p	FASTKD2
	hsa-miR-16-5p	FAT2
	hsa-miR-16-5p	FAT3
	hsa-miR-16-5p	FBXL20
	hsa-miR-16-5p	FBXO41
	hsa-miR-16-5p	FBXW11
	hsa-miR-16-5p	FBXW7
	hsa-miR-16-5p	FDXR
	hsa-miR-16-5p	FEM1C
	hsa-miR-16-5p	FGF2
	hsa-miR-16-5p	FGFR4
	hsa-miR-16-5p	FKBP1A
	hsa-miR-16-5p	FLCN
	hsa-miR-16-5p	FNTA
	hsa-miR-16-5p	FOXK1
	hsa-miR-16-5p	FRYL
	hsa-miR-16-5p	FSCN2
	hsa-miR-16-5p	FTH1
	hsa-miR-16-5p	FTL
	hsa-miR-16-5p	FURIN
	hsa-miR-16-5p	FZD9
	hsa-miR-16-5p	GABARAP
	hsa-miR-16-5p	GABPA
	hsa-miR-16-5p	GALNT1
	hsa-miR-16-5p	GANAB
	hsa-miR-16-5p	GARS
	hsa-miR-16-5p	GATAD2A
	hsa-miR-16-5p	GCC1
	hsa-miR-16-5p	GEMIN5
	hsa-miR-16-5p	GFM1
	hsa-miR-16-5p	GFPT1
	hsa-miR-16-5p	GLB1L3
	hsa-miR-16-5p	GLP2R
	hsa-miR-16-5p	GLRX
	hsa-miR-16-5p	GLS2
	hsa-miR-16-5p	GLT8D1
	hsa-miR-16-5p	GNAT1
	hsa-miR-16-5p	GNB1
	hsa-miR-16-5p	GNB2
	hsa-miR-16-5p	GNG12
	hsa-miR-16-5p	GOLGA5
	hsa-miR-16-5p	GOLPH3L
	hsa-miR-16-5p	GPAA1
	hsa-miR-16-5p	GPR157
	hsa-miR-16-5p	GPR180
	hsa-miR-16-5p	GPR55
	hsa-miR-16-5p	GSG1
	hsa-miR-16-5p	GSTM4
	hsa-miR-16-5p	GSTT2B
	hsa-miR-16-5p	GTF3C1
	hsa-miR-16-5p	GTF3C2
	hsa-miR-16-5p	GTF3C3
	hsa-miR-16-5p	GTF3C4
	hsa-miR-16-5p	GTPBP4
	hsa-miR-16-5p	H2AFX
	hsa-miR-16-5p	H3F3B
	hsa-miR-16-5p	HACE1
	hsa-miR-16-5p	HARS2
	hsa-miR-16-5p	HAUS3
	hsa-miR-16-5p	HCFC2
	hsa-miR-16-5p	HDHD2
	hsa-miR-16-5p	HDHD5
	hsa-miR-16-5p	HEATR1
	hsa-miR-16-5p	HEATR3
	hsa-miR-16-5p	HELZ
	hsa-miR-16-5p	HERC6
	hsa-miR-16-5p	HEYL
	hsa-miR-16-5p	HGF
	hsa-miR-16-5p	HIST1H1C
	hsa-miR-16-5p	HIST1H2AJ
	hsa-miR-16-5p	HIST1H2BC
	hsa-miR-16-5p	HIST1H2BK
	hsa-miR-16-5p	HIST1H4B
	hsa-miR-16-5p	HIST2H2BE
	hsa-miR-16-5p	HM13
	hsa-miR-16-5p	HNRNPA1
	hsa-miR-16-5p	HNRNPA1L2
	hsa-miR-16-5p	HNRNPDL
	hsa-miR-16-5p	HNRNPF
	hsa-miR-16-5p	HNRNPL
	hsa-miR-16-5p	HOXD13
	hsa-miR-16-5p	HPF1
	hsa-miR-16-5p	HSD17B8
	hsa-miR-16-5p	HSDL2
	hsa-miR-16-5p	HSP90AA1
	hsa-miR-16-5p	HSP90B1
	hsa-miR-16-5p	HSPA5
	hsa-miR-16-5p	HSPA9
	hsa-miR-16-5p	HSPBP1
	hsa-miR-16-5p	HSPH1
	hsa-miR-16-5p	HTRA1
	hsa-miR-16-5p	HTT
	hsa-miR-16-5p	HYAL3
	hsa-miR-16-5p	HYOU1
	hsa-miR-16-5p	IBTK
	hsa-miR-16-5p	IDH3A
	hsa-miR-16-5p	IER2
	hsa-miR-16-5p	IFNG
	hsa-miR-16-5p	IFRD1
	hsa-miR-16-5p	IFT74
	hsa-miR-16-5p	IGSF1
	hsa-miR-16-5p	IKZF4
	hsa-miR-16-5p	IL12B
	hsa-miR-16-5p	IL36RN
	hsa-miR-16-5p	IMPAD1
	hsa-miR-16-5p	IMPDH2
	hsa-miR-16-5p	INTS5
	hsa-miR-16-5p	IPO11
	hsa-miR-16-5p	IPO4
	hsa-miR-16-5p	IPO5
	hsa-miR-16-5p	IRAK1BP1
	hsa-miR-16-5p	IRF4
	hsa-miR-16-5p	IRS4
	hsa-miR-16-5p	ITGA2
	hsa-miR-16-5p	ITPR1
	hsa-miR-16-5p	IWS1
	hsa-miR-16-5p	JAK2
	hsa-miR-16-5p	KATNAL1
	hsa-miR-16-5p	KCNG3
	hsa-miR-16-5p	KCNN4
	hsa-miR-16-5p	KCNS2
	hsa-miR-16-5p	KDR
	hsa-miR-16-5p	KIAA0368
	hsa-miR-16-5p	KIAA0895
	hsa-miR-16-5p	KIAA1456
	hsa-miR-16-5p	KIAA2013
	hsa-miR-16-5p	KIDINS220
	hsa-miR-16-5p	KIF14
	hsa-miR-16-5p	KIF2A
	hsa-miR-16-5p	KIF3B
	hsa-miR-16-5p	KIF5A
	hsa-miR-16-5p	KIF5B
	hsa-miR-16-5p	KIN
	hsa-miR-16-5p	KLC2
	hsa-miR-16-5p	KLF14
	hsa-miR-16-5p	KLHL34
	hsa-miR-16-5p	KLHL40
	hsa-miR-16-5p	KPNA1
	hsa-miR-16-5p	KPNA3
	hsa-miR-16-5p	KRT33B
	hsa-miR-16-5p	L2HGDH
	hsa-miR-16-5p	LAMB1
	hsa-miR-16-5p	LAMTOR1
	hsa-miR-16-5p	LAMTOR2
	hsa-miR-16-5p	LAMTOR3
	hsa-miR-16-5p	LAMTOR4
	hsa-miR-16-5p	LANCL1
	hsa-miR-16-5p	LAPTM4B
	hsa-miR-16-5p	LARP4
	hsa-miR-16-5p	LIG4
	hsa-miR-16-5p	LIMA1
	hsa-miR-16-5p	LMF2
	hsa-miR-16-5p	LMO7
	hsa-miR-16-5p	LMTK3
	hsa-miR-16-5p	LONP1
	hsa-miR-16-5p	LRIF1
	hsa-miR-16-5p	LRIG2
	hsa-miR-16-5p	LRPPRC
	hsa-miR-16-5p	LSG1
	hsa-miR-16-5p	LSM11
	hsa-miR-16-5p	LSM5
	hsa-miR-16-5p	LUC7L
	hsa-miR-16-5p	LUC7L3
	hsa-miR-16-5p	LURAP1L
	hsa-miR-16-5p	LUZP1
	hsa-miR-16-5p	LY6K
	hsa-miR-16-5p	LYAR
	hsa-miR-16-5p	LYPD2
	hsa-miR-16-5p	LYPLA2
	hsa-miR-16-5p	MACF1
	hsa-miR-16-5p	MAIP1
	hsa-miR-16-5p	MAP4K2
	hsa-miR-16-5p	MARCH6
	hsa-miR-16-5p	MARS
	hsa-miR-16-5p	MCFD2
	hsa-miR-16-5p	MCL1
	hsa-miR-16-5p	MCM3AP-AS1
	hsa-miR-16-5p	MCU
	hsa-miR-16-5p	MED11
	hsa-miR-16-5p	MED13
	hsa-miR-16-5p	MED24
	hsa-miR-16-5p	MEGF8
	hsa-miR-16-5p	MERTK
	hsa-miR-16-5p	METTL13
	hsa-miR-16-5p	MICU2
	hsa-miR-16-5p	MIGA1
	hsa-miR-16-5p	MIS12
	hsa-miR-16-5p	MLF2
	hsa-miR-16-5p	MLLT11
	hsa-miR-16-5p	MMP25
	hsa-miR-16-5p	MMS19
	hsa-miR-16-5p	MOB3C
	hsa-miR-16-5p	MPDU1
	hsa-miR-16-5p	MRC2
	hsa-miR-16-5p	MRFAP1
	hsa-miR-16-5p	MRM3
	hsa-miR-16-5p	MRPL1
	hsa-miR-16-5p	MRPL12
	hsa-miR-16-5p	MRPL20
	hsa-miR-16-5p	MRPL21
	hsa-miR-16-5p	MRPL3
	hsa-miR-16-5p	MRPL40
	hsa-miR-16-5p	MRPS14
	hsa-miR-16-5p	MRPS2
	hsa-miR-16-5p	MRPS23
	hsa-miR-16-5p	MRPS25
	hsa-miR-16-5p	MRPS31
	hsa-miR-16-5p	MSL1
	hsa-miR-16-5p	MSL3
	hsa-miR-16-5p	MTFR1L
	hsa-miR-16-5p	MTHFD1L
	hsa-miR-16-5p	MTHFR
	hsa-miR-16-5p	MTMR3
	hsa-miR-16-5p	MTMR4
	hsa-miR-16-5p	MYB
	hsa-miR-16-5p	MYO5A
	hsa-miR-16-5p	MYO5B
	hsa-miR-16-5p	N4BP1
	hsa-miR-16-5p	NAA10
	hsa-miR-16-5p	NAA25
	hsa-miR-16-5p	NAMPT
	hsa-miR-16-5p	NARF
	hsa-miR-16-5p	NARS2
	hsa-miR-16-5p	NCKAP5L
	hsa-miR-16-5p	NDUFA4
	hsa-miR-16-5p	NDUFAF4
	hsa-miR-16-5p	NEMF
	hsa-miR-16-5p	NEURL4
	hsa-miR-16-5p	NHLRC3
	hsa-miR-16-5p	NISCH
	hsa-miR-16-5p	NLE1
	hsa-miR-16-5p	NMD3
	hsa-miR-16-5p	NNT
	hsa-miR-16-5p	NOB1
	hsa-miR-16-5p	NOC4L
	hsa-miR-16-5p	NOL11
	hsa-miR-16-5p	NOL4L
	hsa-miR-16-5p	NOP10
	hsa-miR-16-5p	NOP14
	hsa-miR-16-5p	NOP53
	hsa-miR-16-5p	NPR3
	hsa-miR-16-5p	NPRL3
	hsa-miR-16-5p	NR1I2
	hsa-miR-16-5p	NRXN1
	hsa-miR-16-5p	NT5C3A
	hsa-miR-16-5p	NUCKS1
	hsa-miR-16-5p	NUP160
	hsa-miR-16-5p	NUP98
	hsa-miR-16-5p	NXPH2
	hsa-miR-16-5p	OCRL
	hsa-miR-16-5p	ODF2L
	hsa-miR-16-5p	OGDH
	hsa-miR-16-5p	OPRM1
	hsa-miR-16-5p	OSGEPL1
	hsa-miR-16-5p	OTOL1
	hsa-miR-16-5p	OTUB1
	hsa-miR-16-5p	OTUD7B
	hsa-miR-16-5p	OTULIN
	hsa-miR-16-5p	OXNAD1
	hsa-miR-16-5p	PAK1IP1
	hsa-miR-16-5p	PAK2
	hsa-miR-16-5p	PANK1
	hsa-miR-16-5p	PANX1
	hsa-miR-16-5p	PAPOLG
	hsa-miR-16-5p	PCDHGB4
	hsa-miR-16-5p	PCK2
	hsa-miR-16-5p	PCMT1
	hsa-miR-16-5p	PDCD1
	hsa-miR-16-5p	PDCD6IP
	hsa-miR-16-5p	PDE4D
	hsa-miR-16-5p	PDF
	hsa-miR-16-5p	PDHX
	hsa-miR-16-5p	PDIA6
	hsa-miR-16-5p	PDK4
	hsa-miR-16-5p	PDLIM5
	hsa-miR-16-5p	PDXK
	hsa-miR-16-5p	PEX12
	hsa-miR-16-5p	PEX14
	hsa-miR-16-5p	PGD
	hsa-miR-16-5p	PGLYRP1
	hsa-miR-16-5p	PHC3
	hsa-miR-16-5p	PHEX
	hsa-miR-16-5p	PHKA1
	hsa-miR-16-5p	PHKB
	hsa-miR-16-5p	PHLDA2
	hsa-miR-16-5p	PHLDB2
	hsa-miR-16-5p	PHLPP2
	hsa-miR-16-5p	PHYHIP
	hsa-miR-16-5p	PIP4K2B
	hsa-miR-16-5p	PIP4P1
	hsa-miR-16-5p	PISD
	hsa-miR-16-5p	PLCXD2
	hsa-miR-16-5p	PLD3
	hsa-miR-16-5p	PLEKHB2
	hsa-miR-16-5p	PLEKHN1
	hsa-miR-16-5p	PLPBP
	hsa-miR-16-5p	PLRG1
	hsa-miR-16-5p	PMS1
	hsa-miR-16-5p	PNISR
	hsa-miR-16-5p	PNN
	hsa-miR-16-5p	PNPLA6
	hsa-miR-16-5p	POLDIP2
	hsa-miR-16-5p	POLDIP3
	hsa-miR-16-5p	POLE4
	hsa-miR-16-5p	POLR1C
	hsa-miR-16-5p	POLR2E
	hsa-miR-16-5p	POM121C
	hsa-miR-16-5p	PON2
	hsa-miR-16-5p	POTEF
	hsa-miR-16-5p	POU2AF1
	hsa-miR-16-5p	PPA1
	hsa-miR-16-5p	PPIL1
	hsa-miR-16-5p	PPIP5K2
	hsa-miR-16-5p	PPM1A
	hsa-miR-16-5p	PPP2R5C
	hsa-miR-16-5p	PPP4R3B
	hsa-miR-16-5p	PPT1
	hsa-miR-16-5p	PRIM1
	hsa-miR-16-5p	PRIMPOL
	hsa-miR-16-5p	PRKAR1A
	hsa-miR-16-5p	PRKAR2A
	hsa-miR-16-5p	PRKCD
	hsa-miR-16-5p	PRPF8
	hsa-miR-16-5p	PRPSAP1
	hsa-miR-16-5p	PRR12
	hsa-miR-16-5p	PRR3
	hsa-miR-16-5p	PSMC1
	hsa-miR-16-5p	PSMC2
	hsa-miR-16-5p	PSMD11
	hsa-miR-16-5p	PSMD12
	hsa-miR-16-5p	PSME4
	hsa-miR-16-5p	PSPH
	hsa-miR-16-5p	PTCD3
	hsa-miR-16-5p	PTPN18
	hsa-miR-16-5p	PTPRT
	hsa-miR-16-5p	PTRH1
	hsa-miR-16-5p	PVR
	hsa-miR-16-5p	PWWP2A
	hsa-miR-16-5p	PYGB
	hsa-miR-16-5p	QSOX2
	hsa-miR-16-5p	RAB12
	hsa-miR-16-5p	RAB15
	hsa-miR-16-5p	RAB1B
	hsa-miR-16-5p	RAB21
	hsa-miR-16-5p	RAB23
	hsa-miR-16-5p	RAB30
	hsa-miR-16-5p	RAB40B
	hsa-miR-16-5p	RAB9B
	hsa-miR-16-5p	RABGGTB
	hsa-miR-16-5p	RAF1
	hsa-miR-16-5p	RBBP6
	hsa-miR-16-5p	RBM15B
	hsa-miR-16-5p	RBMS3
	hsa-miR-16-5p	RCAN3
	hsa-miR-16-5p	RCL1
	hsa-miR-16-5p	REL
	hsa-miR-16-5p	RELT
	hsa-miR-16-5p	RFWD2
	hsa-miR-16-5p	RHOF
	hsa-miR-16-5p	RHOT1
	hsa-miR-16-5p	RIC1
	hsa-miR-16-5p	RICTOR
	hsa-miR-16-5p	RIDA
	hsa-miR-16-5p	RIF1
	hsa-miR-16-5p	RIMS3
	hsa-miR-16-5p	RIOK3
	hsa-miR-16-5p	RNASEL
	hsa-miR-16-5p	RNF138
	hsa-miR-16-5p	RNF168
	hsa-miR-16-5p	RNF217
	hsa-miR-16-5p	RNF38
	hsa-miR-16-5p	RNH1
	hsa-miR-16-5p	RNMT
	hsa-miR-16-5p	ROGDI
	hsa-miR-16-5p	RP1L1
	hsa-miR-16-5p	RPH3AL
	hsa-miR-16-5p	RPL10L
	hsa-miR-16-5p	RPL12
	hsa-miR-16-5p	RPL13
	hsa-miR-16-5p	RPL30
	hsa-miR-16-5p	RPL36
	hsa-miR-16-5p	RPL6
	hsa-miR-16-5p	RPL9
	hsa-miR-16-5p	RPS12
	hsa-miR-16-5p	RPS17
	hsa-miR-16-5p	RPS25
	hsa-miR-16-5p	RPS3
	hsa-miR-16-5p	RPS6
	hsa-miR-16-5p	RPS6KB1
	hsa-miR-16-5p	RPSA
	hsa-miR-16-5p	RRP12
	hsa-miR-16-5p	RRP36
	hsa-miR-16-5p	RRP9
	hsa-miR-16-5p	RS1
	hsa-miR-16-5p	RUBCN
	hsa-miR-16-5p	RUNX1T1
	hsa-miR-16-5p	S100A14
	hsa-miR-16-5p	SARS
	hsa-miR-16-5p	SART1
	hsa-miR-16-5p	SAV1
	hsa-miR-16-5p	SBF1
	hsa-miR-16-5p	SCAF4
	hsa-miR-16-5p	SCAMP3
	hsa-miR-16-5p	SCAMP5
	hsa-miR-16-5p	SDHAF2
	hsa-miR-16-5p	SEC24A
	hsa-miR-16-5p	SEC24B
	hsa-miR-16-5p	SEC61A1
	hsa-miR-16-5p	SEC61A2
	hsa-miR-16-5p	SEH1L
	hsa-miR-16-5p	SELENOI
	hsa-miR-16-5p	SEMA4C
	hsa-miR-16-5p	SENP6
	hsa-miR-16-5p	SERPINE2
	hsa-miR-16-5p	SETD5
	hsa-miR-16-5p	SF3A3
	hsa-miR-16-5p	SH3BP4
	hsa-miR-16-5p	SIDT2
	hsa-miR-16-5p	SIPA1L2
	hsa-miR-16-5p	SIRT4
	hsa-miR-16-5p	SLC11A2
	hsa-miR-16-5p	SLC12A2
	hsa-miR-16-5p	SLC16A3
	hsa-miR-16-5p	SLC19A1
	hsa-miR-16-5p	SLC1A5
	hsa-miR-16-5p	SLC25A12
	hsa-miR-16-5p	SLC25A22
	hsa-miR-16-5p	SLC25A29
	hsa-miR-16-5p	SLC25A32
	hsa-miR-16-5p	SLC25A38
	hsa-miR-16-5p	SLC25A6
	hsa-miR-16-5p	SLC27A4
	hsa-miR-16-5p	SLC2A3
	hsa-miR-16-5p	SLC30A1
	hsa-miR-16-5p	SLC35A1
	hsa-miR-16-5p	SLC35A4
	hsa-miR-16-5p	SLC35B2
	hsa-miR-16-5p	SLC39A10
	hsa-miR-16-5p	SLC39A9
	hsa-miR-16-5p	SLC3A2
	hsa-miR-16-5p	SLC4A1AP
	hsa-miR-16-5p	SLC4A2
	hsa-miR-16-5p	SLC6A4
	hsa-miR-16-5p	SLC9A1
	hsa-miR-16-5p	SLC9A2
	hsa-miR-16-5p	SLFN13
	hsa-miR-16-5p	SLIRP
	hsa-miR-16-5p	SMAD1
	hsa-miR-16-5p	SMDT1
	hsa-miR-16-5p	SMURF1
	hsa-miR-16-5p	SMURF2
	hsa-miR-16-5p	SNCG
	hsa-miR-16-5p	SND1
	hsa-miR-16-5p	SNRPA1
	hsa-miR-16-5p	SNRPB2
	hsa-miR-16-5p	SNRPC
	hsa-miR-16-5p	SNX11
	hsa-miR-16-5p	SNX15
	hsa-miR-16-5p	SNX6
	hsa-miR-16-5p	SOCS2
	hsa-miR-16-5p	SOX6
	hsa-miR-16-5p	SPATA2
	hsa-miR-16-5p	SPATA5
	hsa-miR-16-5p	SPCS3
	hsa-miR-16-5p	SPEN
	hsa-miR-16-5p	SPOUT1
	hsa-miR-16-5p	SPTBN2
	hsa-miR-16-5p	SPTLC1
	hsa-miR-16-5p	SRP19
	hsa-miR-16-5p	SRP72
	hsa-miR-16-5p	SRPK1
	hsa-miR-16-5p	SSU72
	hsa-miR-16-5p	STEAP3
[truncated: 1,125 more rows]
